# Supplementary material for: Active and stable alcohol dehydrogenase-assembled hydrogels via synergistic bridging of triazoles and metal ions
Source: Nat Commun. 2023 Apr 13;14:2117. doi: 10.1038/s41467-023-37921-y (PMC10102205; doi:10.1038/s41467-023-37921-y)
Supplement: Supplementary file 3 — Source Data [file 41467_2023_37921_MOESM3_ESM.xlsx]

## Sheet: Fig. 2c
	0.2 TC	0.5 TC	1.0 TC	1.5 TC
Time (min)	Z-average diameter (nm)	Z-average diameter (nm)	Z-average diameter (nm)	Z-average diameter (nm)
0	104.5	111	115.3	121.8
1.5	109.8	136.3	350.4	138.5
3	114.6	175.8	601.2	225
4.5	121.2	229.1	712.8	265.2
6	138.6	284.4	781.3	354
7.5	132	306.2	843	426.6
9	91.3	355.7	904.1	454.1
10.5	91.8	384.6	949.2	439.8
12	130.2	434.3	1002.6	459
13.5	112.3	479.4	1038.5	484.9
15	129	468	1033.8	468.6
16.5	154.2	537.5	1126.8	523.3
18	135.7	588.6	1129.9	560.4
19.5	131.4	604.3	1189.2	604.7
21	141.6	645	1198.1	644.3
22.5	144.5	622.2	1243.2	670.8
24	99.6	697.7	1290	691.2
25.5	121.1	688.2	1287.6	745.1
27	171.6	706.8	1349.5	719.5
28.5	136.8	738.6	1340.4	730.2
30	113.3	758.4	1426.8	740.5
31.5	125.4	792	1446.6	774
33	136.2	765.5	1401.7	794.3
34.5	163.8	826.2	1408.2	787.8
36	107.5	804.7	1413.6	844.3
37.5	121.8	894	1482	816.6
39	123.5	898.2	1532.4	806.5
40.5	144.6	931.9	1465.2	837
42	106.9	906	1462.8	802.2
43.5	133.8	931.8	1551.6	851.4
45	108	956.3	1596.5	837.7
46.5	105.3	999.6	1535.3	841.2
48	162	961.2	1599.6	857.4
49.5	131.4	1009.3	1533.6	825.6
51	150.6	1008	1526.5	857.3
52.5	142.2	997.8	1633.7	856.8
54	159.6	1061.3	1637.4	848.4
55.5	149.4	1032.6	1557	844.8
57	139.8	1105.7	1615.1	874.9
58.5	133.2	1104	1594.3	873.1
60	147	1186.8	1651.2	850.2
61.5	148.2	1078.7	1597.1	915
63	154.8	1135.2	1570.2	901.9
64.5	127.2	1189.2	1652.5	889.8
66	146.4	1165.8	1646.4	873.6
67.5	123.6	1220.3	1583.5	898.2
69	134.4	1130.4	1681.1	895.7
70.5	136.8	1228.7	1609.3	897
72	156.6	1218	1609.8	888.3
73.5	193.8	1220.4	1573.8	913.2
75	154.2	1215	1617	949.3
76.5	145.2	1222.2	1575.5	904.2
78	155.4	1203.6	1588.8	874.1
79.5	160.1	1256.4	1682.3	894.6
81	167.4	1281	1664.4	936
82.5	169.3	1282.2	1771.2	922.2
84	192	1284	1632.6	919.8
85.5	178.8	1317	1707	919.1
87	171.6	1335.6	1684.7	925.7
88.5	176.4	1272.3	1701	954.6
90	159	1293.7	1626.7	907.2
91.5	190.7	1421.4	1661.4	928.9
93	162.7	1328.3	1633.1	948.7
94.5	180.6	1310.4	1632.5	933.5
96	180.7	1366.8	1590.6	912
97.5	159.6	1335.5	1673.3	952.2
99	145.8	1447.1	1758	933
100.5	183.5	1346.4	1666.9	976.3
102	162.5	1290.7	1721.4	922.2
103.5	175.9	1363.2	1860.5	972.5
105	154.8	1423.8	1746.7	971.4
106.5	169.2	1480.1	1794.6	925.8
108	176.4	1374	1799.5	934.1
109.5	170.3	1489.9	1708.2	972.6
111	169.2	1399.8	1748.4	914.4
112.5	162.6	1385.3	1711.8	967.8
114	180.6	1439.4	1736.4	954.5
115.5	175.3	1348.2	1676.5	979.7
117	169.2	1470	1778.4	945.6
118.5	184.1	1510.5	1771.1	952.8
120	163.5	1497	1660.2	943.5

## Sheet: Fig. 2g
	E_Mg	EAG	E_Hmtz
q	COUNTS_PER_AREA	COUNTS_PER_AREA	COUNTS_PER_AREA
nm-1	u_m^-2	u_m^-2	u_m^-2
0.04655	3.21452	5.93779	6.92463
0.05319	2.64067	4.90271	5.78972
0.05983	1.86582	3.42888	4.03487
0.06647	1.34935	2.44449	2.87941
0.07311	1.05249	1.93906	2.27778
0.07975	0.81517	1.46795	1.71934
0.08639	0.62806	1.12669	1.32816
0.09303	0.51516	0.91689	1.0859
0.09967	0.43177	0.7708	0.91749
0.10631	0.37357	0.66519	0.79518
0.11295	0.31538	0.55958	0.67287
0.11959	0.25732	0.44988	0.5468
0.12623	0.22717	0.39768	0.4868
0.13287	0.2027	0.34547	0.42679
0.13951	0.17824	0.30579	0.38104
0.14616	0.161	0.27094	0.33794
0.1528	0.14227	0.24117	0.30276
0.15944	0.12354	0.21492	0.26758
0.16608	0.11019	0.18867	0.23944
0.17272	0.09756	0.16595	0.212
0.17936	0.0916	0.1537	0.19503
0.186	0.08493	0.14227	0.18125
0.19264	0.07708	0.13083	0.16747
0.19928	0.06961	0.11808	0.15092
0.20592	0.06617	0.11016	0.1414
0.21256	0.06063	0.10321	0.13208
0.2192	0.05733	0.09627	0.12262
0.22584	0.05281	0.08998	0.11316
0.23248	0.05005	0.08542	0.10648
0.23912	0.04601	0.07826	0.09831
0.24576	0.0432	0.07412	0.09221
0.2524	0.03991	0.07115	0.08489
0.25904	0.03661	0.06622	0.08074
0.26568	0.03571	0.0613	0.07659
0.27232	0.03488	0.05896	0.07158
0.27896	0.0317	0.05422	0.06637
0.2856	0.0306	0.05182	0.06328
0.29224	0.02925	0.0498	0.05991
0.29888	0.0279	0.04779	0.05713
0.30552	0.02672	0.04523	0.05435
0.31216	0.02507	0.04386	0.05184
0.31881	0.02356	0.0425	0.04994
0.32545	0.02309	0.04033	0.04736
0.33209	0.02262	0.03897	0.04479
0.33873	0.02184	0.03761	0.0433
0.34537	0.02164	0.03654	0.04182
0.35201	0.02021	0.03474	0.04026
0.35865	0.01959	0.0337	0.03804
0.36529	0.0189	0.03211	0.03581
0.37193	0.0182	0.03101	0.03441
0.37857	0.01804	0.02982	0.0329
0.38521	0.01669	0.02863	0.03138
0.39185	0.01592	0.02668	0.02944
0.39849	0.01548	0.02623	0.02848
0.40513	0.01542	0.02607	0.02831
0.41177	0.01537	0.0259	0.02814
0.41841	0.015	0.02565	0.02751
0.42505	0.01476	0.02438	0.02582
0.43169	0.01398	0.02297	0.02466
0.43833	0.01305	0.02279	0.024
0.44496	0.01273	0.02205	0.02336
0.4516	0.01288	0.02212	0.02272
0.45824	0.01303	0.02136	0.02253
0.46488	0.01242	0.02059	0.02212
0.47152	0.01157	0.0196	0.0201
0.47816	0.01148	0.01895	0.01958
0.4848	0.01141	0.01888	0.01984
0.49144	0.01133	0.01881	0.01927
0.49808	0.01113	0.01814	0.01889
0.50472	0.01116	0.01894	0.01852
0.51136	0.01099	0.01852	0.01805
0.518	0.01095	0.01849	0.01807
0.52464	0.01076	0.01757	0.01711
0.53128	0.01033	0.01765	0.01727
0.53792	0.0102	0.01714	0.01623
0.54456	0.01008	0.01632	0.01558
0.5512	0.01019	0.01602	0.01489
0.55784	0.01029	0.01662	0.01569
0.56448	0.01001	0.01647	0.01542
0.57111	0.00937	0.01622	0.01481
0.57775	0.00935	0.01566	0.0142
0.58439	0.00901	0.01511	0.01387
0.59103	0.00918	0.0152	0.01355
0.59767	0.00931	0.01559	0.01379
0.60431	0.00925	0.01534	0.01405
0.61095	0.00918	0.01434	0.01366
0.61759	0.00923	0.01449	0.01328
0.62423	0.00927	0.01426	0.01297
0.63087	0.0087	0.01432	0.01269
0.6375	0.00889	0.01384	0.0124
0.64414	0.00908	0.01412	0.01188
0.65078	0.00857	0.01363	0.0119
0.65742	0.00805	0.01315	0.01129
0.66406	0.00811	0.01344	0.01101
0.6707	0.00816	0.01401	0.01165
0.67734	0.00822	0.01342	0.01135
0.68398	0.00822	0.01309	0.01101
0.69061	0.00852	0.01364	0.01106
0.69725	0.00807	0.01318	0.0104
0.70389	0.00778	0.01361	0.01044
0.71053	0.00762	0.01381	0.01065
0.71717	0.00764	0.01344	0.01043
0.72381	0.00785	0.01308	0.01022
0.73044	0.00805	0.01316	0.01031
0.73708	0.00835	0.01334	0.0105
0.74372	0.00804	0.01397	0.00991
0.75036	0.00779	0.01416	0.00958
0.757	0.0077	0.01494	0.0093
0.76364	0.00762	0.01479	0.00908
0.77027	0.00763	0.01463	0.00936
0.77691	0.00809	0.01377	0.00963
0.78355	0.00771	0.01321	0.00919
0.79019	0.00761	0.01266	0.00869
0.79682	0.00765	0.01203	0.00916
0.80346	0.00749	0.01165	0.00876
0.8101	0.0074	0.01124	0.00869
0.81674	0.00699	0.01129	0.00852
0.82338	0.00728	0.01135	0.00836
0.83001	0.00771	0.0115	0.00846
0.83665	0.00703	0.01051	0.00809
0.84329	0.00684	0.01034	0.00764
0.84993	0.00707	0.0105	0.00782
0.85656	0.00714	0.01105	0.00803
0.8632	0.00714	0.01052	0.00776
0.86984	0.00701	0.00997	0.00728
0.87647	0.00687	0.01003	0.00725
0.88311	0.00656	0.0101	0.00722
0.88975	0.00645	0.00996	0.00722
0.89639	0.00672	0.01005	0.0072
0.90302	0.00662	0.01061	0.00758
0.90966	0.00635	0.01034	0.00727
0.9163	0.00622	0.01004	0.00721
0.92293	0.00598	0.00974	0.00711
0.92957	0.00605	0.00966	0.00696
0.93621	0.00613	0.00957	0.00681
0.94284	0.00601	0.00959	0.00697
0.94948	0.00573	0.00908	0.00641
0.95612	0.00533	0.00872	0.00615
0.96275	0.00503	0.00799	0.0062
0.96939	0.00557	0.00815	0.00605
0.97603	0.0054	0.00832	0.00599
0.98266	0.00504	0.00803	0.00611
0.9893	0.00498	0.00881	0.00605
0.99593	0.00506	0.00846	0.00599
1.00257	0.00515	0.00799	0.00595
1.00921	0.00495	0.00806	0.00603
1.01584	0.00485	0.00782	0.0057
1.02248	0.00471	0.00785	0.00555
1.02912	0.00464	0.00796	0.00554
1.03575	0.00457	0.00782	0.00512
1.04239	0.00428	0.00749	0.00518
1.04902	0.0045	0.00717	0.00511
1.05566	0.0044	0.00703	0.00505
1.06229	0.00462	0.00735	0.00505
1.06893	0.00441	0.0069	0.00487
1.07557	0.00403	0.00666	0.00485
1.0822	0.00401	0.00669	0.00467
1.08884	0.00425	0.00696	0.00479
1.09547	0.00415	0.00711	0.00472
1.10211	0.00375	0.00664	0.00447
1.10874	0.00394	0.00674	0.00474
1.11538	0.00368	0.00618	0.00444
1.12201	0.00362	0.00621	0.00422
1.12865	0.00369	0.00636	0.0044
1.13528	0.00372	0.00623	0.00434
1.14192	0.00382	0.00615	0.00426
1.14855	0.00356	0.00603	0.00417
1.15518	0.00373	0.00597	0.00409
1.16182	0.00353	0.00591	0.00375
1.16845	0.00335	0.00603	0.004
1.17509	0.00339	0.00573	0.00413
1.18172	0.00356	0.00594	0.00392
1.18836	0.0034	0.00581	0.00387
1.19499	0.00321	0.00568	0.00383
1.20163	0.00339	0.0055	0.00357
1.20826	0.00327	0.00543	0.00377
1.21489	0.00323	0.00543	0.00371
1.22153	0.00313	0.00554	0.00394
1.22816	0.00303	0.00539	0.00366
1.2348	0.00292	0.00504	0.00341
1.24143	0.00313	0.00494	0.00346
1.24806	0.0032	0.00532	0.00353
1.2547	0.00333	0.0051	0.00353
1.26133	0.00309	0.00487	0.00332
1.26796	0.00302	0.00486	0.00329
1.2746	0.00286	0.00494	0.00337
1.28123	0.00284	0.00464	0.00301
1.28786	0.00279	0.00479	0.00305
1.2945	0.00273	0.00486	0.00328
1.30113	0.00281	0.00469	0.00319
1.30776	0.00265	0.00446	0.00313
1.3144	0.00279	0.00464	0.00306
1.32103	0.00261	0.00455	0.00311
1.32766	0.00269	0.00428	0.00307
1.33429	0.00276	0.00423	0.00298
1.34093	0.0025	0.00442	0.0029
1.34756	0.00259	0.00438	0.00299
1.35419	0.00241	0.00433	0.0028
1.36082	0.00255	0.00448	0.00281
1.36746	0.00269	0.0043	0.00287
1.37409	0.00246	0.00418	0.00287
1.38072	0.00237	0.0041	0.0026
1.38735	0.00239	0.00399	0.00273
1.39399	0.00249	0.00407	0.00262
1.40062	0.00233	0.00402	0.00265
1.40725	0.00233	0.00403	0.00266
1.41388	0.00231	0.00376	0.00253
1.42051	0.00225	0.00364	0.00245
1.42714	0.00218	0.00352	0.00236
1.43377	0.00223	0.00367	0.00236
1.44041	0.00229	0.00383	0.00266
1.44704	0.00234	0.00388	0.00252
1.45367	0.00228	0.00378	0.00246
1.4603	0.00209	0.00348	0.0024
1.46693	0.00212	0.00327	0.00222
1.47356	0.00227	0.00344	0.00248
1.48019	0.00217	0.0037	0.00257
1.48682	0.00208	0.00359	0.00242
1.49345	0.00196	0.0033	0.00234
1.50008	0.00204	0.00327	0.00226
1.50672	0.00198	0.00329	0.00228
1.51335	0.00195	0.00325	0.00219
1.51998	0.00201	0.00341	0.00227
1.52661	0.00188	0.00306	0.00218
1.53324	0.00176	0.00319	0.00222
1.53987	0.00195	0.00304	0.00213
1.5465	0.00179	0.00306	0.00212
1.55313	0.00173	0.00297	0.00203
1.55976	0.00173	0.00292	0.00209
1.56638	0.00175	0.00303	0.00207
1.57301	0.00188	0.00306	0.00206
1.57964	0.00179	0.00294	0.00202
1.58627	0.00178	0.00275	0.00189
1.5929	0.00179	0.00282	0.00189
1.59953	0.00171	0.00266	0.00189
1.60616	0.00164	0.00255	0.00185
1.61279	0.00154	0.00273	0.00169
1.61942	0.00156	0.00248	0.00181
1.62605	0.00161	0.00257	0.00194
1.63268	0.0016	0.0023	0.0019
1.63931	0.00146	0.00246	0.00184
1.64593	0.00151	0.00229	0.00173
1.65256	0.00152	0.00248	0.00179
1.65919	0.00144	0.00243	0.00194
1.66582	0.00135	0.00239	0.00175
1.67245	0.00145	0.00237	0.00188
1.67907	0.00145	0.00231	0.00169
1.6857	0.0013	0.00213	0.00173
1.69233	0.00147	0.00235	0.00174
1.69896	0.00138	0.00227	0.00172
1.70559	0.00136	0.00228	0.0016
1.71221	0.00128	0.00201	0.00158
1.71884	0.00122	0.00202	0.00158
1.72547	0.00131	0.00186	0.00166
1.7321	0.00123	0.00193	0.00144
1.73872	0.0012	0.00183	0.00148
1.74535	0.00123	0.00187	0.00153
1.75198	0.00126	0.00203	0.0016
1.7586	0.00113	0.00189	0.0015
1.76523	0.00127	0.00204	0.0016
1.77186	0.00125	0.00191	0.0015
1.77848	0.00116	0.00188	0.00134
1.78511	0.00125	0.00184	0.00134
1.79174	0.00117	0.00179	0.00135
1.79836	0.00112	0.00171	0.00135
1.80499	0.00116	0.00179	0.00138
1.81161	0.00112	0.00179	0.00143
1.81824	0.00108	0.00183	0.00133
1.82487	0.00111	0.00175	0.00147
1.83149	0.00104	0.00169	0.00139
1.83812	0.0009775	0.00154	0.00144
1.84474	0.00103	0.0017	0.00139
1.85137	0.00111	0.00161	0.00128
1.85799	0.00101	0.00156	0.00128
1.86462	0.0009375	0.00146	0.00133
1.87124	0.00105	0.00145	0.00132
1.87787	0.00102	0.00143	0.00132
1.88449	0.00109	0.00159	0.00127
1.89112	0.0009775	0.0015	0.00121
1.89774	0.0008925	0.00138	0.00117
1.90436	0.00098	0.00141	0.00131
1.91099	0.00096	0.00142	0.00141
1.91761	0.0008575	0.00135	0.00133
1.92424	0.0008525	0.00124	0.00125
1.93086	0.000925	0.00143	0.00113
1.93749	0.0008375	0.00134	0.00122
1.94411	0.00101	0.00142	0.00124
1.95073	0.0009275	0.00127	0.00121
1.95736	0.0007775	0.00125	0.00106
1.96398	0.00088	0.00131	0.00115
1.9706	0.000815	0.00129	0.00114
1.97723	0.0009075	0.00121	0.00108
1.98385	0.00085	0.00127	0.00107
1.99047	0.0008325	0.00116	0.00101
1.99709	0.000825	0.00126	0.00104
2.00372	0.000915	0.00124	0.00103
2.01034	0.0008475	0.00115	0.00109
2.01696	0.0008175	0.00122	0.00108
2.02358	0.000855	0.00123	0.00109
2.03021	0.00082	0.0012	0.00104
2.03683	0.0007275	0.00122	0.00101
2.04345	0.00076	0.00116	0.000975
2.05007	0.00076	0.00117	0.0009075
2.05669	0.000795	0.00125	0.0009925
2.06331	0.000785	0.00114	0.00101
2.06994	0.0006975	0.00108	0.0009425
2.07656	0.0007525	0.00112	0.00107
2.08318	0.0007225	0.00102	0.001
2.0898	0.00073	0.0009225	0.000895
2.09642	0.000675	0.00101	0.00103
2.10304	0.0007425	0.00108	0.00103
2.10966	0.0007375	0.00111	0.00095
2.11628	0.0006675	0.00101	0.000885
2.1229	0.000715	0.00097	0.0009525
2.12952	0.00071	0.00091	0.00106
2.13614	0.0006975	0.0009425	0.0009225
2.14276	0.00068	0.00101	0.0009475
2.14938	0.0006525	0.001	0.000895
2.156	0.0006475	0.0009275	0.0009775
2.16262	0.0006525	0.0009425	0.000875
2.16924	0.00066	0.0008625	0.000915
2.17586	0.0006575	0.0009775	0.0009325
2.18248	0.0006925	0.000915	0.000825
2.1891	0.0006525	0.0008275	0.000875
2.19572	0.000605	0.0008575	0.0008925
2.20234	0.0006975	0.0009675	0.000885
2.20896	0.00071875	0.00093	0.0007825
2.21558	0.000670625	0.001	0.0008875
2.2222	0.0006225	0.00087	0.0009125
2.22881	0.00075	0.0009125	0.000775
2.23543	0.00065	0.0009075	0.000845
2.24205	0.000645	0.0008375	0.0007575
2.24867	0.0006	0.0009075	0.0007825
2.25529	0.000605	0.000935	0.00087
2.2619	0.00061	0.0008625	0.00079
2.26852	0.00055	0.000775	0.0006925
2.27514	0.0005825	0.00079	0.00078
2.28176	0.00063	0.0008	0.00083
2.28837	0.000615	0.0007625	0.0007425
2.29499	0.0005975	0.000795	0.0007325
2.30161	0.00062	0.0008975	0.0007225
2.30822	0.00063	0.0008425	0.00075
2.31484	0.0006225	0.00081	0.0007925
2.32146	0.00058	0.000745	0.00075
2.32807	0.000575	0.000845	0.0007525
2.33469	0.00052	0.000905	0.000645
2.34131	0.0005675	0.00074	0.000695
2.34792	0.0005325	0.0007875	0.0008125
2.35454	0.0005575	0.0007625	0.0007625
2.36115	0.0005425	0.00076	0.0007075
2.36777	0.000565	0.000765	0.000645
2.37438	0.000605	0.00079	0.00072
2.381	0.0005675	0.0008825	0.000755
2.38761	0.000555	0.000755	0.00073
2.39423	0.0005	0.0007725	0.000725
2.40084	0.00058	0.0007525	0.0007275
2.40746	0.0006325	0.0007325	0.0007175
2.41407	0.000515	0.0008175	0.0007325
2.42069	0.00058	0.0008625	0.000665
2.4273	0.000575	0.00071	0.000725
2.43392	0.0005975	0.000695	0.0007375
2.44053	0.00057	0.0007625	0.00073
2.44714	0.000565	0.0006475	0.000745
2.45376	0.00051	0.0006875	0.00065
2.46037	0.0005375	0.0007625	0.0006625
2.46698	0.0004925	0.000675	0.000615
2.4736	0.00051	0.00067	0.00071
2.48021	0.0005625	0.0007525	0.000695
2.48682	0.00053	0.0007625	0.00069
2.49344	0.0004925	0.00071	0.0006375
2.50005	0.0005125	0.0006475	0.000635
2.50666	0.000475	0.0006575	0.000685
2.51327	0.000495	0.000655	0.000635
2.51988	0.00054	0.00067	0.00065
2.5265	0.0005225	0.0006875	0.000695
2.53311	0.0005525	0.0007075	0.00069375
2.53972	0.0005	0.000685	0.0006925
2.54633	0.0004325	0.00063	0.0006225
2.55294	0.000445	0.0007225	0.00062
2.55956	0.0005225	0.00059	0.0005725
2.56617	0.0004875	0.0006475	0.00059
2.57278	0.000485	0.000675	0.00056
2.57939	0.0004425	0.000695	0.0006275
2.586	0.0004675	0.000695	0.000695
2.59261	0.0005325	0.000705	0.0005675
2.59922	0.000475	0.0007775	0.0006225
2.60583	0.00049	0.00061	0.0005975
2.61244	0.0004425	0.0006475	0.0005325
2.61905	0.0004225	0.00067	0.00065
2.62566	0.0004825	0.0006675	0.0006425
2.63227	0.00045	0.0007525	0.0006375
2.63888	0.000495	0.00061	0.000555
2.64549	0.0004575	0.0006975	0.000575
2.6521	0.0004475	0.0006025	0.000655
2.65871	0.00048	0.0006875	0.0005875
2.66532	0.000445	0.0006475	0.00059
2.67192	0.000385	0.0005975	0.0005125
2.67853	0.000475	0.000585	0.0006025
2.68514	0.0004625	0.000555	0.000605
2.69175	0.0004225	0.0006075	0.0006075
2.69836	0.0004475	0.000615	0.00061
2.70496	0.0004875	0.00054	0.0005875
2.71157	0.0005275	0.0006075	0.0006
2.71818	0.0004675	0.00065	0.00053
2.72479	0.0004425	0.0005525	0.0005775
2.73139	0.000475	0.00057	0.0006125
2.738	0.00048	0.0005925	0.0005725
2.74461	0.0004125	0.0005675	0.0005925
2.75122	0.0004375	0.0005575	0.0005175
2.75782	0.000445	0.0005875	0.000575
2.76443	0.0004625	0.0005125	0.000535
2.77103	0.0004475	0.000565	0.000615
2.77764	0.0004425	0.0004775	0.0005125
2.78425	0.0004175	0.0005675	0.000525
2.79085	0.000475	0.0005425	0.00053
2.79746	0.00043	0.000565	0.000465
2.80406	0.0004225	0.0005675	0.000495
2.81067	0.0004575	0.00061	0.0005275
2.81727	0.0004725	0.0005675	0.0005975
2.82388	0.0004225	0.0005725	0.0005925
2.83048	0.0004525	0.0004975	0.000555
2.83709	0.0004175	0.0005075	0.0005275
2.84369	0.0004175	0.0006175	0.0005425
2.8503	0.00038	0.00056	0.000565
2.8569	0.000455	0.00052	0.00056
2.8635	0.0004275	0.00052	0.0004925
2.87011	0.0004075	0.0005025	0.00043
2.87671	0.0004275	0.0004825	0.0004925
2.88331	0.000415	0.000575	0.000485
2.88992	0.000405	0.0005325	0.0005275
2.89652	0.000465	0.000575	0.0004525
2.90312	0.00042	0.0005475	0.000525
2.90973	0.000465	0.000545	0.0006125
2.91633	0.000425	0.00051	0.0005125
2.92293	0.000375	0.000565	0.0004875
2.92953	0.00042	0.000515	0.000485
2.93614	0.000325	0.0005525	0.0004675
2.94274	0.000405	0.000485	0.0005
2.94934	0.000415	0.00053	0.0005
2.95594	0.000385	0.00047	0.0004625
2.96254	0.0004525	0.00048	0.0004375
2.96914	0.000375	0.0005725	0.0004725
2.97574	0.00038	0.0005775	0.00046
2.98234	0.0004325	0.000535	0.0004825
2.98895	0.0004875	0.000535	0.0005725
2.99554	0.0003875	0.0005525	0.000485
3.00215	0.00039	0.0005175	0.00047
3.00875	0.000425	0.0004875	0.0005325
3.01535	0.000405	0.000495	0.0005325
3.02195	0.000405	0.00051	0.00049
3.02854	0.00038	0.000505	0.000415
3.03514	0.0003675	0.00052	0.0004725
3.04174	0.0003525	0.0005425	0.000435
3.04834	0.0003725	0.0004875	0.0004225
3.05494	0.000415	0.00049	0.0005025
3.06154	0.00039	0.0004625	0.0004675
3.06814	0.000335	0.00051	0.0004325
3.07474	0.0003525	0.00051	0.000455
3.08134	0.0003925	0.0005425	0.0004675
3.08793	0.0004175	0.000485	0.0005
3.09453	0.000415	0.000475	0.000475
3.10113	0.0003975	0.0005275	0.00044
3.10772	0.0003475	0.000455	0.0004625
3.11432	0.000375	0.0004825	0.0004525
3.12092	0.000365	0.000445	0.00043
3.12752	0.0003375	0.00045875	0.0004025
3.13411	0.0003375	0.0004725	0.00043125
3.14071	0.0003975	0.000495	0.00046
3.14731	0.0003525	0.00048	0.00047
3.1539	0.000395	0.00052	0.0004975
3.1605	0.00039	0.000445	0.0004775
3.16709	0.000345	0.0004775	0.0004375
3.17369	0.0003675	0.0004525	0.0004525
3.18028	0.000375	0.0004975	0.00051
3.18688	0.0004	0.00048	0.000445
3.19347	0.0003725	0.0005225	0.0004225
3.20007	0.0004125	0.0004775	0.000485
3.20666	0.000355	0.000505	0.0004075
3.21326	0.00037	0.0004875	0.000465
3.21985	0.0003875	0.0004925	0.0004225
3.22645	0.0003525	0.0004525	0.0004025
3.23304	0.00035	0.00049	0.00043
3.23963	0.000345	0.000485	0.00048
3.24623	0.000375	0.0004625	0.00044
3.25282	0.000435	0.000475	0.00052
3.25941	0.0003525	0.00047	0.0004675
3.26601	0.000375	0.0004825	0.00041
3.2726	0.0003475	0.0005125	0.000395
3.27919	0.0003475	0.000485	0.000455
3.28578	0.0004125	0.000575	0.00048
3.29237	0.000335	0.00046	0.0004525
3.29897	0.0003175	0.0004375	0.000435
3.30556	0.0003575	0.000465	0.0004625
3.31215	0.0003175	0.0004625	0.000415
3.31874	0.000405	0.0005	0.00044
3.32533	0.0003775	0.00044	0.0003875
3.33192	0.00041	0.000465	0.00044
3.33851	0.0004025	0.0004175	0.000415
3.34511	0.0003825	0.000445	0.0003675
3.35169	0.0004225	0.00045	0.000395
3.35829	0.0004075	0.000435	0.000455
3.36488	0.000335	0.000425	0.00041
3.37147	0.0003525	0.000485	0.0004725
3.37805	0.0003875	0.0004725	0.000405
3.38464	0.0003775	0.0004825	0.00045
3.39123	0.00039	0.0004575	0.00043
3.39782	0.0004025	0.0004025	0.0004175
3.40441	0.0003925	0.000465	0.0004825
3.411	0.0003525	0.00044	0.000425
3.41759	0.0003575	0.000445	0.000385
3.42418	0.0003675	0.0004675	0.0003975
3.43076	0.000355	0.0004475	0.000495
3.43735	0.0003475	0.0004	0.0004275
3.44394	0.0003475	0.0004725	0.0004525
3.45053	0.00035	0.00048	0.00038
3.45711	0.00036	0.00046	0.000455
3.4637	0.0003775	0.0005225	0.0004
3.47029	0.00039	0.00044	0.000455
3.47687	0.000365	0.00043	0.000435
3.48346	0.00035	0.0003975	0.0004275
3.49004	0.0003525	0.0004175	0.0004075
3.49663	0.0003525	0.0005075	0.0004525
3.50322	0.0003825	0.000525	0.00044
3.5098	0.0004025	0.0005425	0.0004925
3.51639	0.00039	0.0005275	0.0004375
3.52297	0.0003575	0.000455	0.0004675
3.52956	0.00038	0.0004575	0.000415
3.53614	0.0003775	0.0004675	0.00046
3.54273	0.0003325	0.00049	0.000455
3.54931	0.00033375	0.0004725	0.00045
3.5559	0.000335	0.000445	0.000415
3.56248	0.0003875	0.0004325	0.0004125
3.56906	0.0003675	0.0004375	0.0003875
3.57564	0.00036	0.00045875	0.00043
3.58223	0.0003375	0.00048	0.00039
3.58881	0.000325	0.000445	0.0004675
3.59539	0.0003775	0.0004275	0.00042
3.60198	0.000445	0.0004475	0.0004075
3.60856	0.000355	0.000415	0.0003625
3.61514	0.000385	0.000485	0.000395
3.62172	0.000395	0.0004025	0.000435
3.62831	0.00035	0.0004975	0.000415
3.63489	0.0003475	0.000455	0.00046
3.64147	0.00037	0.000375	0.00041
3.64805	0.0003875	0.00044	0.0003675
3.65463	0.000365	0.0004275	0.0004
3.66121	0.0003375	0.00049	0.0004
3.66779	0.00038	0.000395	0.0004225
3.67437	0.00039	0.0004775	0.00042
3.68095	0.0004075	0.000435	0.0004275
3.68753	0.0003525	0.00046	0.0004475
3.69411	0.0003925	0.0004125	0.0003775
3.70069	0.00033	0.00042	0.000445
3.70727	0.00039	0.0004775	0.0003675
3.71385	0.0004225	0.000465	0.00039
3.72043	0.0003875	0.000425	0.0004425
3.727	0.00037	0.0003925	0.000435
3.73358	0.0003775	0.0004675	0.0004075
3.74016	0.0003825	0.0004325	0.00043
3.74674	0.000405	0.000475	0.0004325
3.75331	0.0003775	0.000375	0.0003775
3.75989	0.00039	0.000405	0.000475
3.76647	0.0004	0.000435	0.000415
3.77305	0.000335	0.000445	0.0004075
3.77962	0.00037	0.0004875	0.0004525
3.7862	0.000415	0.000405	0.000415
3.79278	0.0003725	0.0004475	0.000355
3.79935	0.0004075	0.0004175	0.00038
3.80593	0.0003925	0.0004325	0.000395
3.8125	0.00035	0.0004525	0.00042
3.81908	0.000345	0.0004075	0.00041
3.82565	0.000415	0.0004525	0.000435
3.83223	0.000365	0.0004625	0.0004775
3.8388	0.0003575	0.0004375	0.0003775
3.84538	0.0003625	0.0004225	0.00038
3.85195	0.00033	0.0004375	0.00038
3.85853	0.000355	0.0004625	0.00041
3.8651	0.000365	0.000435	0.00034
3.87167	0.000345	0.0004325	0.000375
3.87825	0.0003875	0.0004225	0.0004175
3.88482	0.0003475	0.0003725	0.00037
3.89139	0.00037	0.000485	0.0004025
3.89797	0.0003725	0.0004425	0.0003675
3.90454	0.000315	0.0003725	0.000435
3.91111	0.00034	0.000425	0.00035
3.91768	0.0004175	0.00042	0.000405
3.92425	0.00038	0.00041	0.000385
3.93082	0.0003575	0.0003925	0.000395
3.9374	0.0003475	0.00036	0.000425
3.94397	0.0003725	0.0005025	0.0003875
3.95054	0.000355	0.000465	0.0003725
3.95711	0.00041	0.0004275	0.0003625
3.96368	0.000345	0.00044	0.0004775
3.97025	0.0003825	0.000465	0.0004125
3.97682	0.0004125	0.0004325	0.0004575
3.98339	0.0003475	0.000465	0.00041
3.98996	0.0003525	0.0003975	0.0003925
3.99653	0.0003575	0.0004425	0.000455
4.0031	0.00037	0.00042	0.0003575
4.00966	0.0003675	0.000455	0.00039
4.01623	0.000385	0.0004425	0.000375
4.0228	0.0003825	0.000475	0.0004425
4.02937	0.000375	0.0003975	0.00043625
4.03594	0.000415	0.00043	0.00043
4.0425	0.0003425	0.0004725	0.0004075
4.04907	0.0003625	0.000425	0.0004675
4.05564	0.00035	0.000395	0.00046
4.0622	0.000415	0.0004225	0.0003975
4.06877	0.00033	0.000485	0.0004175
4.07534	0.0003925	0.0004475	0.000435
4.0819	0.0004125	0.00042	0.000415
4.08847	0.0004275	0.0004375	0.000395
4.09503	0.00037	0.000405	0.000365
4.1016	0.0004125	0.000455	0.00042
4.10816	0.0003825	0.00047	0.0004025
4.11473	0.000405	0.00042	0.0003975
4.12129	0.0004225	0.0004375	0.0004275
4.12786	0.0003525	0.000425	0.00038
4.13442	0.00039	0.0004725	0.0004225
4.14099	0.0004575	0.0004025	0.0003875
4.14755	0.0004075	0.0004975	0.0004325
4.15411	0.0003975	0.0004725	0.000375
4.16068	0.000345	0.0004325	0.0003725
4.16724	0.0003425	0.0004525	0.00048
4.1738	0.000325	0.0004675	0.0003975
4.18036	0.0004	0.0004175	0.0004375
4.18693	0.000445	0.0004525	0.00045
4.19349	0.0003675	0.0005025	0.0004175
4.20005	0.00039	0.000425	0.00046
4.20661	0.000395	0.0004075	0.0004575
4.21317	0.000375	0.0004525	0.00041
4.21973	0.000385	0.000395	0.00043
4.22629	0.000455	0.0004575	0.000405
4.23285	0.00041	0.0004775	0.00046
4.23942	0.000355	0.000485	0.000395
4.24597	0.00038	0.000465	0.0004525
4.25254	0.00038	0.0005225	0.00048
4.25909	0.0003875	0.0004675	0.000425
4.26565	0.0003875	0.0005125	0.000425
4.27221	0.000415	0.00043	0.0004075
4.27877	0.00036	0.00049	0.000385
4.28533	0.00037	0.0004775	0.0003675
4.29189	0.0003975	0.0004625	0.0003975
4.29845	0.0003775	0.0004375	0.0004225
4.305	0.0003825	0.0004325	0.0004
4.31156	0.0004225	0.000475	0.0003925
4.31812	0.0003825	0.0004175	0.0004325
4.32468	0.0004075	0.00043	0.0004125
4.33123	0.0003875	0.0004325	0.0004225
4.33779	0.0003275	0.00047	0.0004275
4.34434	0.0003725	0.00047	0.000415
4.3509	0.0003525	0.0004225	0.0003425
4.35745	0.0004	0.0004875	0.000355
4.36401	0.0004125	0.0004375	0.00037125
4.37057	0.000335	0.00044	0.0003875
4.37712	0.0003775	0.0004725	0.000365
4.38368	0.0004175	0.000445	0.000395
4.39023	0.000355	0.0003875	0.00037
4.39678	0.0003875	0.0004475	0.0004225
4.40334	0.00032	0.00043	0.0004125
4.40989	0.00035	0.0004575	0.0004375
4.41645	0.0003675	0.0004575	0.000415
4.423	0.000415	0.0004125	0.0003975
4.42955	0.0003875	0.0004725	0.0003925
4.4361	0.00035	0.0004525	0.0003975
4.44266	0.0003825	0.0003975	0.0004375
4.44921	0.0004075	0.00045	0.00041
4.45576	0.0004025	0.00046	0.0004525
4.46231	0.0003275	0.0004375	0.00045
4.46886	0.0003775	0.0004475	0.0004375
4.47541	0.000385	0.000485	0.00039
4.48196	0.00042	0.0004475	0.000415
4.48851	0.00038	0.00049	0.00044
4.49507	0.0004125	0.0005	0.000415
4.50162	0.0004075	0.0004775	0.000435
4.50816	0.0003425	0.000455	0.0004425
4.51471	0.0004	0.0004125	0.000435
4.52126	0.0003375	0.0004375	0.000385
4.52781	0.000395	0.0004725	0.0003925
4.53436	0.00035	0.00047	0.00042
4.54091	0.0003375	0.0004825	0.0004575
4.54746	0.00037	0.000465	0.0004075
4.55401	0.0003475	0.0004625	0.000445
4.56055	0.0004	0.000435	0.0004575
4.5671	0.0003875	0.0004375	0.00047875
4.57365	0.0003925	0.00049	0.000441875
4.58019	0.0004	0.0004275	0.000405
4.58674	0.00047	0.000455	0.0004975
4.59329	0.0004025	0.000475	0.00048
4.59983	0.00041	0.00047	0.00042
4.60638	0.000395	0.00043	0.000425
4.61292	0.0004625	0.00048	0.00043
4.61947	0.0004075	0.0004175	0.0003775
4.62601	0.0004175	0.0005175	0.0004425
4.63256	0.00041	0.000455	0.0004625
4.6391	0.000435	0.0004625	0.000475
4.64565	0.0004025	0.00043	0.0004225
4.65219	0.000425	0.00053	0.000445
4.65873	0.00046	0.0004775	0.0004025
4.66528	0.0004025	0.000485	0.0003425
4.67182	0.00044	0.0004175	0.0003825
4.67836	0.00041	0.0004175	0.0004425
4.6849	0.000465	0.0004725	0.0004075
4.69145	0.000375	0.00041	0.00043
4.69799	0.0004125	0.0004575	0.0004675
4.70453	0.0004125	0.0004825	0.0003875
4.71107	0.000415	0.0004725	0.0004375
4.71761	0.0003875	0.0004725	0.0004175
4.72415	0.0004375	0.000435	0.0004325
4.73069	0.000425	0.0004075	0.0003925
4.73724	0.000405	0.000425	0.000475
4.74378	0.0004875	0.00047	0.0003725
4.75031	0.0003725	0.0003975	0.0004
4.75685	0.00043	0.0005	0.0004625
4.76339	0.0004575	0.00046	0.0004225
4.76993	0.0004325	0.00051	0.000395
4.77647	0.00039	0.0004675	0.00044
4.78301	0.000385	0.0004825	0.0004925
4.78955	0.0003825	0.0004925	0.00045
4.79608	0.000455	0.0004475	0.0005
4.80262	0.000455	0.0004125	0.0003875
4.80916	0.000485	0.0005075	0.00041
4.8157	0.0004	0.0004275	0.0004175
4.82223	0.0003975	0.000435	0.0003725
4.82877	0.000425	0.000505	0.000465
4.83531	0.00046	0.000505	0.0004475
4.84184	0.000415	0.0004225	0.0004275
4.84838	0.0004725	0.0004825	0.0004725
4.85491	0.00045875	0.0004225	0.0004025
4.86145	0.000445	0.0004925	0.0003725
4.86798	0.0003975	0.00039	0.00041
4.87452	0.0003275	0.0004675	0.00046
4.88105	0.000425	0.00048	0.00044
4.88758	0.0004575	0.0005175	0.0004525
4.89412	0.000415	0.00047	0.0003775
4.90065	0.000395	0.000445	0.000455
4.90718	0.0004975	0.0004925	0.0004075
4.91372	0.0004925	0.0005325	0.000455
4.92025	0.00047	0.0004825	0.0004575
4.92678	0.000395	0.0004875	0.000475
4.93331	0.0004575	0.00048	0.0004375
4.93984	0.0005025	0.000555	0.0004075
4.94637	0.00041	0.00052	0.00047
4.95291	0.0004225	0.00054	0.000395
4.95944	0.0004425	0.0004725	0.000425
4.96597	0.0005175	0.0004325	0.0004425
4.9725	0.00045	0.0004375	0.0004375
4.97903	0.0004775	0.000535	0.000475
4.98556	0.00046	0.0004275	0.00047
4.99209	0.0004575	0.0004425	0.0003675
4.99861	0.00037	0.000475	0.00045
5.00514	0.0004375	0.000475	0.0004275
5.01167	0.00041	0.000485	0.0004875
5.0182	0.0004525	0.0004875	0.0003975
5.02473	0.000455	0.0004725	0.0004525
5.03125	0.0004325	0.0004875	0.0004325
5.03778	0.0004575	0.0004875	0.000405
5.04431	0.00039	0.0004975	0.0004525
5.05084	0.0004825	0.0004425	0.0005125
5.05736	0.00042	0.000525	0.0004575
5.06389	0.0004575	0.0004725	0.000425
5.07041	0.0004325	0.0004675	0.00046
5.07694	0.000455	0.0004075	0.000415
5.08346	0.000435	0.0004575	0.0004325
5.08999	0.000445	0.0004325	0.00045
5.09651	0.0004375	0.00051	0.00047
5.10304	0.00044	0.0005575	0.0004525
5.10956	0.000465	0.000475	0.0003925
5.11609	0.00042	0.0004975	0.00047
5.12261	0.000425	0.000495	0.000415
5.12913	0.00048	0.0004975	0.0004625
5.13565	0.0004725	0.0005725	0.0004175
5.14218	0.00044	0.0005	0.000455
5.1487	0.0004375	0.000445	0.0004375
5.15522	0.000405	0.0004125	0.000485
5.16174	0.00045	0.000525	0.00047
5.16826	0.0004775	0.000525	0.0004575
5.17478	0.00052	0.0005275	0.0004525
5.18131	0.0004475	0.0004875	0.00047
5.18783	0.0004775	0.000475	0.0004575
5.19435	0.00046	0.0004625	0.0004575
5.20087	0.000495	0.000495	0.000435
5.20738	0.0004675	0.0005225	0.0004475
5.2139	0.00046	0.0004925	0.00044
5.22042	0.0004875	0.000475	0.0004775
5.22694	0.0004725	0.00049	0.0004525
5.23346	0.000485	0.0004625	0.0004075
5.23998	0.000465	0.0005525	0.00047
5.24649	0.00048	0.000585	0.0004375
5.25301	0.000475	0.000525	0.000485
5.25953	0.0005525	0.000495	0.00052
5.26605	0.00052	0.0005075	0.00046
5.27256	0.0004875	0.0005775	0.00042
5.27908	0.0004725	0.000515	0.00041
5.28559	0.0004625	0.0004525	0.0004
5.29211	0.0004225	0.00051	0.00041
5.29862	0.0004025	0.0004475	0.00044
5.30514	0.0004175	0.0005225	0.00049
5.31165	0.00044	0.0005	0.000475
5.31817	0.0004675	0.0004925	0.00044
5.32468	0.0004675	0.000565	0.000485
5.3312	0.00042	0.0004875	0.0004675
5.33771	0.00042	0.0005425	0.0005125
5.34422	0.0005075	0.000475	0.00046
5.35074	0.00052	0.0005625	0.0004375
5.35725	0.0004375	0.000475	0.00049
5.36376	0.000475	0.0005125	0.00047
5.37027	0.0004775	0.00059	0.00047
5.37678	0.00055	0.00056	0.00043
5.38329	0.00047	0.0005825	0.00049
5.3898	0.0004875	0.0005475	0.0005125
5.39631	0.000535	0.000515	0.0004625
5.40283	0.00051	0.0005475	0.0003575
5.40934	0.0004875	0.0005575	0.000435
5.41584	0.00049	0.0005375	0.000455
5.42235	0.000455	0.0005	0.0004175
5.42886	0.000535	0.00051	0.000455
5.43537	0.0005625	0.0005375	0.0004925
5.44188	0.0005225	0.00048	0.000425
5.44839	0.0005	0.0004825	0.0004575
5.45489	0.00048	0.0005275	0.0005075
5.4614	0.0004775	0.000485	0.0004675
5.46791	0.000505	0.00057	0.00049
5.47442	0.000475	0.0005575	0.0004875
5.48092	0.000465	0.0004875	0.0004725
5.48743	0.0005	0.0005225	0.00055
5.49394	0.000545	0.0005125	0.000505
5.50044	0.0005025	0.00051	0.0005475
5.50695	0.00052	0.00053	0.00052
5.51345	0.0004125	0.0005025	0.0005025
5.51995	0.000485	0.0005625	0.0004175
5.52646	0.000505	0.000485	0.00048
5.53296	0.00053	0.00057	0.000515
5.53947	0.0005575	0.000495	0.000525
5.54597	0.00046	0.00049	0.000485
5.55247	0.000525	0.00052	0.00047
5.55898	0.000515	0.0005075	0.0004725
5.56548	0.000525	0.00049	0.00047
5.57198	0.0005375	0.0005075	0.00049
5.57848	0.0004275	0.00047	0.00052
5.58498	0.00048	0.0004625	0.0004825
5.59148	0.000535	0.0004975	0.0004525
5.59798	0.000515	0.0005325	0.000465
5.60448	0.000495	0.000515	0.0004625
5.61098	0.00051	0.0005075	0.0005075
5.61748	0.0004725	0.00054	0.000535
5.62398	0.0003975	0.0005575	0.00043
5.63048	0.00051	0.0004975	0.0004875
5.63698	0.00049	0.00053	0.0004825
5.64348	0.00045	0.0005275	0.0004775
5.64998	0.0004275	0.0005375	0.0004875
5.65648	0.00043875	0.0005125	0.0004075
5.66297	0.00045	0.0005725	0.0004875
5.66947	0.0004775	0.0005475	0.000535
5.67597	0.000555	0.00059	0.00048
5.68246	0.000485	0.000505	0.000515
5.68896	0.0005575	0.0005375	0.0005325
5.69545	0.0004925	0.0005025	0.0004425
5.70195	0.0005525	0.000535	0.000455
5.70845	0.00055625	0.000555	0.0005
5.71494	0.00056	0.000485	0.0004225
5.72143	0.0005325	0.000515	0.0005075
5.72793	0.0005775	0.0005675	0.0004675
5.73442	0.0005525	0.0005125	0.0005275
5.74092	0.000525	0.0006	0.00048
5.74741	0.000545	0.00063	0.0005125
5.7539	0.00048	0.00055	0.00057
5.76039	0.0005625	0.0005575	0.000515
5.76689	0.0004725	0.0005475	0.00051
5.77338	0.0005325	0.00064	0.0004425
5.77987	0.00048	0.000535	0.0004625
5.78636	0.0005375	0.0005425	0.00053
5.79285	0.0005	0.000585	0.00058
5.79934	0.0005225	0.00051	0.0005325
5.80583	0.0006225	0.00056	0.0004875
5.81232	0.0005775	0.0006325	0.0004975
5.81881	0.0004675	0.0006	0.00044
5.8253	0.00054	0.0005325	0.0005225
5.83179	0.0005	0.00048	0.000545
5.83828	0.0005125	0.0005975	0.0005475
5.84477	0.000515	0.0005375	0.00052875
5.85125	0.000545	0.0005125	0.00051
5.85774	0.0005275	0.0005775	0.0005175
5.86423	0.0005375	0.0005325	0.00055
5.87072	0.0005475	0.00056	0.0005925
5.8772	0.00053	0.000575	0.000555
5.88369	0.0005275	0.00053	0.0006
5.89017	0.0005875	0.0005475	0.0004775
5.89666	0.0005325	0.0005825	0.0005525
5.90315	0.00051	0.0005225	0.0005775
5.90963	0.00049	0.0005725	0.0005075
5.91611	0.0005425	0.00055	0.000545
5.9226	0.000535	0.0005575	0.0004875
5.92908	0.0004875	0.00055	0.00053
5.93557	0.0004975	0.00057	0.0005175
5.94205	0.0005075	0.0005875	0.00051
5.94853	0.0005525	0.0005575	0.000485
5.95501	0.000535	0.00058	0.000515
5.9615	0.0005525	0.00052	0.000565
5.96798	0.0004525	0.0005425	0.0005125
5.97446	0.0004975	0.0005525	0.0005175
5.98094	0.000565	0.0005775	0.00051
5.98742	0.0004925	0.000575	0.000495
5.9939	0.00053	0.00059	0.0005175
6.00038	0.00052	0.00059	0.00053
6.00686	0.0005925	0.0005575	0.0005275
6.01334	0.0005925	0.00048	0.000535
6.01982	0.0005825	0.0005875	0.000555
6.0263	0.0005	0.0005275	0.0005125
6.03277	0.00058	0.0005025	0.000555
6.03925	0.0005425	0.00056	0.00053
6.04573	0.000475	0.00056	0.000505
6.05221	0.000575	0.0005925	0.00056
6.05868	0.0004825	0.0005925	0.00061
6.06516	0.0005425	0.0005725	0.0005725
6.07164	0.0005075	0.000575	0.00052
6.07811	0.000525	0.000595	0.000585
6.08459	0.0005225	0.000595	0.00052
6.09106	0.000525	0.00058	0.0005725
6.09754	0.0005175	0.0005075	0.00049
6.10401	0.0005325	0.00057	0.000555
6.11049	0.0004925	0.000575	0.0005175
6.11696	0.000525	0.0005525	0.0005375
6.12343	0.000585	0.0005925	0.0005375
6.12991	0.0005425	0.00057	0.000575
6.13638	0.0005925	0.0005925	0.0004975
6.14285	0.00057125	0.0006225	0.0005325
6.14932	0.00055	0.0006	0.0005475
6.1558	0.0005575	0.00057	0.0005
6.16227	0.000575	0.0005225	0.000505
6.16874	0.0005225	0.00058	0.00054
6.17521	0.00054	0.00057	0.0005375
6.18168	0.00052	0.0005525	0.0005325
6.18815	0.0005325	0.0005175	0.0005325
6.19462	0.0005625	0.0005725	0.0005475
6.20109	0.00054	0.000545	0.0005925
6.20755	0.0005075	0.0005625	0.0004875
6.21402	0.0005525	0.000625	0.00054
6.22049	0.00053	0.000585	0.000535
6.22696	0.000485	0.0005525	0.0005025
6.23343	0.0005125	0.0005325	0.0004825
6.23989	0.0005375	0.0005225	0.0005125
6.24636	0.0005425	0.00055	0.00049
6.25283	0.000575	0.0005725	0.000565
6.25929	0.00058	0.0005975	0.00057
6.26576	0.0004525	0.0006025	0.00051
6.27222	0.0004925	0.0005475	0.0005175
6.27869	0.0005475	0.0004675	0.00055
6.28515	0.00055	0.0005025	0.0005325
6.29162	0.0005675	0.0005875	0.000595
6.29808	0.000515	0.0005525	0.0004925
6.30454	0.0005525	0.0005825	0.00057
6.31101	0.000445	0.00059625	0.0004775
6.31747	0.00052	0.00061	0.00053
6.32393	0.000515	0.0005675	0.0005525
6.33039	0.000475	0.00059	0.000505
6.33685	0.0005825	0.00057	0.0004825
6.34331	0.000535	0.0005275	0.0005525
6.34978	0.00053	0.00055	0.0005075
6.35624	0.00057	0.000525	0.0005075
6.3627	0.00048	0.000545	0.00054
6.36916	0.00054	0.0005375	0.000515
6.37562	0.0004375	0.00054	0.0005675
6.38208	0.000515	0.0005475	0.0005225
6.38853	0.0004575	0.0005975	0.0005775
6.39499	0.0005225	0.00057	0.0005175
6.40145	0.000515	0.0005025	0.0005025
6.40791	0.0006	0.00062	0.0005325
6.41437	0.0005375	0.0005925	0.00055
6.42082	0.000535	0.0006	0.000535
6.42728	0.00049	0.000565	0.0004325
6.43373	0.0004525	0.0005025	0.00052
6.44019	0.0005175	0.0005475	0.000575
6.44665	0.000525	0.00061	0.00059
6.4531	0.00061	0.0005225	0.0005125
6.45955	0.000545	0.0006175	0.0005
6.46601	0.00054	0.0005225	0.0004925
6.47246	0.000595	0.000545	0.0004575
6.47892	0.0005125	0.00055	0.0005125
6.48537	0.000525	0.00056	0.0005125
6.49182	0.0005475	0.000535	0.000475
6.49827	0.000495	0.00064	0.00054
6.50473	0.0005225	0.0005725	0.0005025
6.51118	0.00052	0.000615	0.0005325
6.51763	0.00053	0.000575	0.0005225
6.52408	0.0005175	0.0005575	0.00051
6.53053	0.0005375	0.0005825	0.000495
6.53698	0.0005575	0.0005775	0.0005125
6.54343	0.00059	0.000565	0.000565
6.54988	0.000475	0.0005975	0.00057
6.55633	0.000555	0.0006525	0.00051
6.56278	0.00053	0.0005775	0.000505
6.56923	0.000485	0.0005325	0.0005275
6.57567	0.00047	0.00051	0.00051
6.58212	0.0005	0.000565	0.000455
6.58857	0.0005175	0.000535	0.00045
6.59502	0.000535	0.000585	0.00052
6.60146	0.0004875	0.0005875	0.0004675
6.60791	0.000505	0.000545	0.0004975
6.61435	0.00048	0.00053	0.0005025
6.6208	0.0004675	0.000595	0.0004875
6.62724	0.000445	0.00052	0.0004475
6.63369	0.0004225	0.00059	0.00047
6.64013	0.0005475	0.000585	0.0004575
6.64658	0.0005075	0.0005875	0.00054
6.65302	0.0005625	0.000485	0.0005075
6.65946	0.0005125	0.0005375	0.00051125
6.66591	0.000525	0.000595	0.000515
6.67235	0.00047	0.0005525	0.000465
6.67879	0.0004825	0.0006125	0.000445
6.68523	0.0005875	0.00054	0.0005825
6.69167	0.000475	0.000645	0.0005575
6.69811	0.00049	0.0005325	0.0004775
6.70455	0.000575	0.000525	0.000485
6.71099	0.000535	0.00061	0.0005525
6.71743	0.000495	0.00061	0.0005025
6.72387	0.00049	0.0005475	0.0004975
6.73031	0.00051	0.0005125	0.0004475
6.73675	0.0004675	0.0005675	0.00045
6.74319	0.00053	0.0005375	0.00049
6.74963	0.0004925	0.000475	0.0005275
6.75606	0.0005	0.0005475	0.0004425
6.7625	0.00054	0.00055	0.0004925
6.76894	0.0004875	0.000515	0.00052
6.77537	0.000545	0.000615	0.000555
6.78181	0.00046	0.000605	0.0004625
6.78824	0.000495	0.0006225	0.00049
6.79468	0.00051	0.000595	0.0005375
6.80111	0.00055	0.0005875	0.000555
6.80755	0.00054	0.00055	0.000495
6.81398	0.0005025	0.00055	0.0005075
6.82041	0.0004625	0.0005525	0.00051
6.82685	0.00051	0.0005525	0.000465
6.83328	0.0005425	0.00053	0.0005275
6.83971	0.0004625	0.0005125	0.0005175
6.84614	0.00052	0.00059	0.00056
6.85258	0.0004525	0.0005575	0.0004575
6.85901	0.0005375	0.000505	0.0004725
6.86544	0.0005525	0.000605	0.00049
6.87187	0.0005	0.0005875	0.00053
6.8783	0.0004475	0.0005075	0.0005275
6.88473	0.0004475	0.0004775	0.00049
6.89116	0.0005425	0.00048375	0.000545
6.89759	0.00046	0.00049	0.0005375
6.90401	0.00046	0.00053	0.0005125
6.91044	0.0005375	0.0006125	0.0005325
6.91687	0.0004875	0.0005625	0.0004825
6.9233	0.00048	0.0005575	0.0005275
6.92972	0.0006025	0.0005775	0.0005275
6.93615	0.000565	0.0005725	0.0005075
6.94258	0.0004775	0.0004875	0.0005025
6.949	0.000495	0.00054	0.0005475
6.95543	0.0004325	0.00048	0.000535
6.96185	0.00044375	0.0005025	0.000545
6.96828	0.000455	0.0005025	0.0005675
6.9747	0.0005	0.000575	0.0004875
6.98112	0.0004425	0.000515	0.0005025
6.98755	0.00047	0.0005475	0.0004825
6.99397	0.000555	0.0005225	0.00051
7.00039	0.0004975	0.00055	0.0005275

## Sheet: Fig. 3
Fig3a
		3-Me-3N	1-Me-3N	3-NO2-3N	3-NH2-3N	3N	2N	4N
	Active equivalent/%	194	-59.3	57.4	-20.6	-52.1	-5.6	-7.4
		186.5	-69.8	20.6	-4.5	-40.8	-8.85	-3
		215.8	-50.4	98.1	-40.2	-68.7	-11.6	-12.5
	Mean	198.767	-59.8333	58.7	-21.7667	-53.8667	-8.68333	-7.63333
	SEM	12.4275	7.92899	31.6526	14.5978	11.4584	2.45232	3.88187
Fig3b
		Ca2+	Mg2+	Co2+	Cu2+	Zn2+
	Relative activity/%	51	112.4	-11.1	-44.2	-76.3
		39.5	128.7	-18.6	-67.8	-72.2
		72.2	116.5	-16.7	-38.2	-92.1
	Mean	54.2333	119.2	-15.4667	-50.0667	-80.2
	SEM	13.5441	6.92291	3.18364	12.7764	8.57943
Fig3c
	c(Mg2+) /mM	0	0	0	0	0	5	5	5	5	5	10	10	10	10	10	20	20	20	20	20	50	50	50	50	50	100	100	100	100	100	200	200	200	200	200	200
	Δt /min	2	5	10	15	20	2	5	10	15	20	2	5	10	15	20	2	5	10	15	20	2	5	10	15	20	2	5	10	15	20	2	5	10	15	20	2
	Conversion /%	49.2	49.7	49.6	45.8	46.1	59.8	66.3	71.2	49.1	48.3	54.5	61.3	72.4	53	49.3	51	58.3	68.2	55.3	50.8	45.7	56.6	64.3	52.2	53.9	43.1	47.3	60.4	43.1	40.8	26.9	36.2	41	28	27.8	26.9
Fig3d1
	Free enzyme	Time/s	60	120	180	240	300	360	420	480
		Conversion/%	6.4	10.3	16.4	19.6	23.3	27.5	29.3	31.1
			5.1	6.8	7.3	10.4	17.1	18.9	24.8	28.2
			7.6	13.7	18.7	22.7	23.7	28.7	31.8	34.5
		Mean	6.36667	10.2667	14.1333	17.5667	21.3667	25.0333	28.6333	31.2667
		SEM	1.02089	2.81701	4.92228	5.22324	3.02141	4.3645	2.89636	2.57466
	EAG	Time/s	60	120	180	240	300	360	420	480
		Conversion/%	26.3	45.6	62.3	76.6	86.7	92.4	94.8	96.6
			28	50.3	71.5	79.2	90.5	93.7	96.2	96.7
			24.5	36.5	50.3	67.5	74.7	88.7	93.3	96.2
		Mean	26.2667	44.1333	61.3667	74.4333	83.9667	91.6	94.7667	96.5
		SEM	1.42906	5.72849	8.67999	5.0162	6.73366	2.11818	1.18415	0.216025
	E_Hmtz	Time/s	60	120	180	240	300	360	420	480
		Conversion/%	11	21.1	26.9	34.5	38.7	42	45.8	47.7
			7.4	13.2	18.5	26.4	33.2	35.4	41.5	45.8
			14.4	26.4	33.3	36.5	42	45.7	46.3	49.9
		Mean	10.9333	20.2333	26.2333	32.4667	37.9667	41.0333	44.5333	47.8
		SEM	2.85813	5.42361	6.06044	4.36679	3.62981	4.26015	2.15458	1.67531
	E_Mg	Time/s	60	120	180	240	300	360	420	480
		Conversion/%	1.2	2.4	3.1	4.9	5.9	6.2	6.8	7.1
			0.6	2	2.3	2.9	3.6	5.3	5.7	6.6
			1.8	3.5	3.8	4.1	6.7	8.2	9.6	13.7
		Mean	1.2	2.63333	3.06667	3.96667	5.4	6.56667	7.36667	9.13333
		SEM	0.489898	0.63421	0.612826	0.821922	1.31403	1.21198	1.64181	3.23557
Fig3d2
	Free enzyme	Time/s	60	120	180	240	300	360	420	480	540	600
		Conversion/%	4.3	8.5	11.2	14.3	16.3	17.3	19.4	20.2	23.5	24.6
			2.9	4.6	7.9	9.5	11.4	13.4	15.5	19.4	21.4	23.9
			5.8	11.9	16.6	18.7	20	22.1	24.4	24.5	25.6	27.4
		Mean	4.33333	8.33333	11.9	14.1667	15.9	17.6	19.7667	21.3667	23.5	25.3
		SEM	1.18415	2.98254	3.58608	3.75707	3.52231	3.55809	3.64265	2.23954	1.71464	1.51217
	EAG	Time/s	60	120	180	240	300	360	420	480	540	600
		Conversion/%	22.1	41.8	53.4	61.3	66.6	70.8	74.2	77.4	80.7	83
			21.1	32.8	42.2	51.9	59.7	64.2	71.9	73.4	75.6	79.6
			23	39.9	56.2	62.3	70.7	76.3	78.9	83.3	85.6	88.7
		Mean	22.0667	38.1667	50.6	58.5	65.6667	70.4333	75	78.0333	80.6333	83.7667
		SEM	0.77603	3.87327	6.04869	4.68473	4.53897	4.9466	2.91319	4.06639	4.08276	3.7544
	E_Hmtz	Time/s	60	120	180	240	300	360	420	480	540	600
		Conversion/%	9.4	18	23.5	26.6	31.3	34.6	36.9	39.1	41.3	42.8
			7.4	10.2	16.4	21.2	26.7	28.2	30.2	34.7	38.6	40.1
			11.3	21	28.5	32.3	36.4	37.9	42.2	43.7	43.8	48.6
		Mean	9.36667	16.4	22.8	26.7	31.4667	33.5667	36.4333	39.1667	41.2333	43.8333
		SEM	1.59234	4.55192	4.96454	4.53211	3.96176	4.02685	4.91008	3.67454	2.12341	3.5462
	E_Mg	Time/s	60	120	180	240	300	360	420	480	540	600
		Conversion/%	0.6	0.9	1.4	1.7	2	2.7	2.6	3.3	3.8	4.5
			0.2	0.9	1.2	1.3	1.7	1.9	2.4	2.9	3	3.6
			1	1.4	1.8	2	2.3	2.6	2.9	3.3	3.9	4.6
		Mean	0.6	1.06667	1.46667	1.66667	2	2.4	2.63333	3.16667	3.56667	4.23333
		SEM	0.326599	0.235702	0.249444	0.286744	0.244949	0.355903	0.20548	0.188562	0.402768	0.449691
Fig3d3
	Free enzyme	Time/s	60	120	180	240	300	360
		Conversion/%	9.8	19.3	26.3	33.8	37.5	40.6
			8.7	10.4	22.4	28.4	31.6	41.2
			11	24.4	29.5	36	44.9	48.6
		Mean	9.83333	18.0333	26.0667	32.7333	38	43.4667
		SEM	0.939267	5.78523	2.90325	3.19305	5.4412	3.63807
	EAG	Time/s	60	120	180	240	300	360
		Conversion/%	35.3	58.3	74.4	86.1	94.3	97.5
			32.8	46.8	66.5	78.4	87.4	96.6
			37.4	62.4	79.3	90.3	96.7	97.6
		Mean	35.1667	55.8333	73.4	84.9333	92.8	97.2333
		SEM	1.88031	6.6032	5.2732	4.9277	3.94208	0.449691
	E_Hmtz	Time/s	60	120	180	240	300	360
		Conversion/%	7.2	13.3	18.5	26.6	31	35.5
			4.1	8.8	14.5	20.2	27.4	30.4
			10.5	15.6	22.4	29.6	35.2	42.8
		Mean	7.26667	12.5667	18.4667	25.4667	31.2	36.2333
		SEM	2.61321	2.8241	3.22525	3.92032	3.18748	5.08877
	E_Mg	Time/s	60	120	180	240	300	360
		Conversion/%	2.1	4	5.4	6.5	7.3	7.9
			1	1.2	3	4.6	5.5	6.4
			2.9	3.5	6	7.9	9.7	12
		Mean	2	2.9	4.8	6.33333	7.5	8.76667
		SEM	0.778888	1.21929	1.29615	1.35236	1.72047	2.3669
Fig3e1		Free enzyme	EAG	E_Hmtz	E_Mg
	Specific activity (U/mg)	19.1	78.9	33.1	3.5
		15.4	84.1	22.3	1.7
		22.7	73.6	43.3	5.5
	Mean	19.0667	78.8667	32.9	3.56667
	SEM	2.98031	4.28667	8.57438	1.55206
Fig3e2		Free enzyme	EAG	E_Hmtz	E_Mg
	Specific activity (U/mg)	12.9	66.2	28.2	1.8
		8.8	63.4	22.3	0.7
		17.3	69.1	34	3
	Mean	13	66.2333	28.1667	1.83333
	SEM	3.47083	2.32713	4.77656	0.939267
Fig3e3		Free enzyme	EAG	E_Hmtz	E_Mg
	Specific activity (U/mg)	29.5	106	21.7	5.9
		26	98.5	12.2	3.1
		33.1	112.3	31.5	8.6
	Mean	29.5333	105.6	21.8	5.86667
	SEM	2.89866	5.64092	7.87951	2.24549

## Sheet: Fig. 4
Fig4a
			Conversion/%			Mean	SEM				e.e. /%			Mean	SEM
	Cycle times	1	97.7	99.7	97.6	98.3333	0.967241		Cycle times	1	99.2	98.8	99.8	99.2667	0.410961
		2	97.8	98.9	96.5	97.7333	0.980929			2	99.7	99.1	99.6	99.4667	0.262467
		3	97.5	98.8	95.3	97.2	1.44453			3	98.7	99.4	99.6	99.2333	0.385861
		4	97.1	98	95.2	96.7667	1.16714			4	98.1	99.5	99.6	99.0667	0.684755
		5	96.8	97.9	94.3	96.3333	1.50628			5	99.4	98.9	99.8	99.3667	0.368179
		6	94.3	96.8	94.1	95.0667	1.22837			6	99.1	99.5	99.3	99.3	0.163299
		7	93.1	96.1	93.6	94.2667	1.31233			7	98.6	99.4	99.5	99.1667	0.402768
		8	94.7	95	92.9	94.2	0.927362			8	99	99.4	99.7	99.3667	0.286744
		9	94.3	94.4	92.1	93.6	1.06145			9	98.7	99	99.8	99.1667	0.46428
		10	93.1	93.8	91.1	92.6667	1.14407			10	99.1	98.9	99.6	99.2	0.294392
		11	92.1	93.6	89.5	91.7333	1.69378			11	99.5	98.9	98.7	99.0333	0.339935
		12	90.9	92.9	87.2	90.3333	2.36126			12	99.6	99.2	99.3	99.3667	0.169967
The raw data of Fig. 4b are shown in Supplementary Fig. 16.

## Sheet: Fig. 5c
	Fourier Shell Correlation
Resolution (1/Å)	Unmasked	Masked
0.00199	1	1
0.00597	1	1
0.00995	0.99999	1
0.01393	0.99999	1
0.01791	0.99996	1
0.02189	0.99997	1
0.02587	0.99996	1
0.02985	0.99991	0.99999
0.03383	0.99985	0.99999
0.03782	0.99986	0.99999
0.0418	0.9998	0.99999
0.04578	0.99979	0.99999
0.04976	0.99965	0.99999
0.05374	0.99915	0.99998
0.05772	0.99853	0.99998
0.0617	0.9984	0.99998
0.06568	0.99867	0.99998
0.06966	0.99883	0.99998
0.07364	0.99849	0.99997
0.07762	0.99833	0.99996
0.0816	0.99824	0.99996
0.08558	0.99777	0.99994
0.08956	0.9976	0.99993
0.09354	0.99788	0.99993
0.09752	0.99779	0.99992
0.1015	0.99733	0.99992
0.10549	0.99708	0.9999
0.10947	0.99697	0.99989
0.11345	0.99648	0.99989
0.11743	0.99564	0.99987
0.12141	0.99475	0.99984
0.12539	0.99302	0.99979
0.12937	0.9916	0.99974
0.13335	0.99067	0.9997
0.13733	0.98889	0.99962
0.14131	0.98696	0.99955
0.14529	0.98553	0.99951
0.14927	0.98557	0.99945
0.15325	0.98403	0.99935
0.15723	0.98234	0.99923
0.16121	0.98101	0.9991
0.16519	0.97874	0.99895
0.16917	0.97846	0.99889
0.17315	0.97852	0.9989
0.17714	0.97948	0.9989
0.18112	0.97907	0.99886
0.1851	0.98001	0.99883
0.18908	0.97915	0.99877
0.19306	0.9792	0.99868
0.19704	0.97982	0.99867
0.20102	0.98015	0.99862
0.205	0.97897	0.99855
0.20898	0.97759	0.99837
0.21296	0.97492	0.99819
0.21694	0.97464	0.99811
0.22092	0.97326	0.998
0.2249	0.97207	0.99786
0.22888	0.96878	0.99749
0.23286	0.96393	0.99706
0.23684	0.95937	0.99658
0.24082	0.95182	0.99607
0.24481	0.94532	0.99537
0.24879	0.93617	0.99457
0.25277	0.92593	0.99358
0.25675	0.9167	0.99257
0.26073	0.90194	0.99109
0.26471	0.88836	0.98933
0.26869	0.87325	0.98769
0.27267	0.86404	0.98724
0.27665	0.85716	0.98673
0.28063	0.84394	0.98584
0.28461	0.82979	0.98448
0.28859	0.81236	0.9832
0.29257	0.79995	0.98161
0.29655	0.78476	0.97941
0.30053	0.76637	0.97732
0.30451	0.73535	0.97397
0.30849	0.70402	0.97023
0.31248	0.67367	0.96623
0.31646	0.63052	0.96057
0.32044	0.58715	0.95298
0.32442	0.52947	0.94451
0.3284	0.48424	0.93709
0.33238	0.45094	0.92788
0.33636	0.40681	0.91872
0.34034	0.35882	0.90875
0.34432	0.32617	0.89737
0.3483	0.30261	0.8865
0.35228	0.25415	0.87649
0.35626	0.23962	0.86734
0.36024	0.19307	0.85534
0.36422	0.19211	0.8436
0.3682	0.1584	0.82517
0.37218	0.13694	0.80678
0.37616	0.12568	0.78944
0.38014	0.08523	0.77176
0.38413	0.07052	0.74888
0.38811	0.0597	0.71703
0.39209	0.0515	0.68581
0.39607	0.04621	0.66337
0.40005	0.04347	0.63974
0.40403	0.03063	0.61521
0.40801	0.02604	0.5802
0.41199	0.02353	0.54981
0.41597	0.00725	0.51782
0.41995	0.00593	0.47005
0.42393	0.00564	0.43617
0.42791	0.00787	0.41781
0.43189	0.00645	0.39903
0.43587	0.0167	0.36282
0.43985	-0.00212	0.31931
0.44383	-0.00766	0.28594
0.44781	0.000926	0.26736
0.4518	0.01192	0.25418
0.45578	0.00214	0.22668
0.45976	0.00409	0.20789
0.46374	-0.00317	0.19228
0.46772	-0.00373	0.17972
0.4717	0.00374	0.15454
0.47568	-0.00303	0.14042
0.47966	0.00194	0.12326
0.48364	0.00158	0.10155
0.48762	-0.00011	0.0817
0.4916	0.00193	0.08258
0.49558	7.5e-05	0.0889
0.49956	0.00129	0.09477
0.50354	-0.000456	0.10164
0.50752	-0.00117	0.09465
0.5115	0.00681	0.07122
0.51548	0.00758	0.04709
0.51946	-0.00216	0.03338
0.52345	0.0027	0.04017
0.52743	-0.00413	0.056
0.53141	0.00745	0.06646
0.53539	-0.00894	0.06025
0.53937	0.000989	0.04777
0.54335	0.00119	0.02606
0.54733	0.00233	0.00366
0.55131	0.00593	-0.00667
0.55529	0.00814	0.00251
0.55927	-0.00286	0.00877
0.56325	-0.00466	0.00761
0.56723	0.00214	0.01037
0.57121	-0.00253	0.0055
0.57519	-0.00381	-0.01123
0.57917	0.000364	-0.02361
0.58315	0.00151	-0.02874
0.58713	-0.000971	-0.01922

## Sheet: Fig. 6b
	1YKF		7XY9
Time/ps	RMSD/nm	Time/ps	RMSD/nm
0	7e-07	0	0.000442728
40	0.10832	40	0.0921
80	0.12709	80	0.10621
120	0.11855	120	0.10039
160	0.13845	160	0.10642
200	0.12717	200	0.10702
240	0.13962	240	0.10982
280	0.14135	280	0.11412
320	0.14419	320	0.11704
360	0.13447	360	0.11942
400	0.14732	400	0.11884
440	0.14399	440	0.11418
480	0.14513	480	0.11147
520	0.15433	520	0.11051
560	0.15385	560	0.11154
600	0.15317	600	0.1055
640	0.15703	640	0.11862
680	0.14942	680	0.12296
720	0.14799	720	0.1175
760	0.15086	760	0.11991
800	0.15407	800	0.12026
840	0.14577	840	0.11798
880	0.14946	880	0.12317
920	0.1536	920	0.11945
960	0.14623	960	0.1256
1000	0.14538	1000	0.11641
1040	0.15065	1040	0.12124
1080	0.14534	1080	0.11553
1120	0.145	1120	0.12404
1160	0.15065	1160	0.11793
1200	0.16782	1200	0.11459
1240	0.16265	1240	0.12015
1280	0.16302	1280	0.11932
1320	0.16439	1320	0.12563
1360	0.16933	1360	0.11704
1400	0.16624	1400	0.12338
1440	0.16792	1440	0.12243
1480	0.16529	1480	0.11617
1520	0.16389	1520	0.12137
1560	0.16296	1560	0.11746
1600	0.17183	1600	0.12147
1640	0.16157	1640	0.13107
1680	0.16531	1680	0.12363
1720	0.15235	1720	0.12235
1760	0.15021	1760	0.12503
1800	0.16087	1800	0.11985
1840	0.16729	1840	0.1189
1880	0.16318	1880	0.12582
1920	0.16434	1920	0.129
1960	0.18185	1960	0.12712
2000	0.1695	2000	0.12786
2040	0.17027	2040	0.12119
2080	0.17063	2080	0.12174
2120	0.18601	2120	0.12084
2160	0.17226	2160	0.12229
2200	0.18346	2200	0.12706
2240	0.17133	2240	0.11809
2280	0.18255	2280	0.11907
2320	0.19994	2320	0.11885
2360	0.18009	2360	0.12462
2400	0.19066	2400	0.12084
2440	0.18337	2440	0.12165
2480	0.18015	2480	0.12253
2520	0.17007	2520	0.11986
2560	0.19523	2560	0.12891
2600	0.19037	2600	0.13483
2640	0.18118	2640	0.12874
2680	0.17799	2680	0.12294
2720	0.18484	2720	0.12586
2760	0.19041	2760	0.13275
2800	0.17073	2800	0.12261
2840	0.18148	2840	0.13086
2880	0.17746	2880	0.13059
2920	0.18882	2920	0.12965
2960	0.1753	2960	0.12965
3000	0.17942	3000	0.13188
3040	0.18043	3040	0.13392
3080	0.20473	3080	0.12972
3120	0.18121	3120	0.13365
3160	0.18945	3160	0.1293
3200	0.18885	3200	0.14449
3240	0.19055	3240	0.13199
3280	0.18568	3280	0.12214
3320	0.18135	3320	0.13142
3360	0.18911	3360	0.1259
3400	0.17867	3400	0.12419
3440	0.19086	3440	0.13652
3480	0.18192	3480	0.14106
3520	0.17766	3520	0.12633
3560	0.18312	3560	0.13512
3600	0.18611	3600	0.13767
3640	0.18558	3640	0.13723
3680	0.18671	3680	0.13733
3720	0.17536	3720	0.13627
3760	0.181	3760	0.13435
3800	0.18509	3800	0.1321
3840	0.19515	3840	0.12427
3880	0.18045	3880	0.13127
3920	0.19155	3920	0.13772
3960	0.19856	3960	0.13336
4000	0.18786	4000	0.13653
4040	0.18875	4040	0.13177
4080	0.20213	4080	0.13229
4120	0.18325	4120	0.13361
4160	0.19142	4160	0.13046
4200	0.18399	4200	0.13575
4240	0.18439	4240	0.13315
4280	0.19326	4280	0.12885
4320	0.19732	4320	0.13212
4360	0.19281	4360	0.1342
4400	0.19345	4400	0.1308
4440	0.19453	4440	0.13126
4480	0.18949	4480	0.12753
4520	0.18927	4520	0.13106
4560	0.19946	4560	0.12291
4600	0.18833	4600	0.13115
4640	0.18561	4640	0.13154
4680	0.19498	4680	0.13494
4720	0.19849	4720	0.13325
4760	0.19573	4760	0.13465
4800	0.19544	4800	0.12939
4840	0.19482	4840	0.12903
4880	0.20844	4880	0.12993
4920	0.19683	4920	0.1246
4960	0.18643	4960	0.13149
5000	0.18941	5000	0.13148
5040	0.18366	5040	0.13526
5080	0.19542	5080	0.12739
5120	0.19256	5120	0.13041
5160	0.19318	5160	0.12925
5200	0.17943	5200	0.12891
5240	0.20422	5240	0.13007
5280	0.20702	5280	0.13189
5320	0.19684	5320	0.13371
5360	0.19011	5360	0.13389
5400	0.20047	5400	0.13633
5440	0.19817	5440	0.1358
5480	0.19066	5480	0.13111
5520	0.19263	5520	0.13801
5560	0.20022	5560	0.13052
5600	0.20691	5600	0.13375
5640	0.20664	5640	0.13344
5680	0.19614	5680	0.13475
5720	0.19274	5720	0.14421
5760	0.19617	5760	0.14525
5800	0.19977	5800	0.12645
5840	0.20886	5840	0.12617
5880	0.19228	5880	0.12894
5920	0.19785	5920	0.12999
5960	0.19914	5960	0.14002
6000	0.19748	6000	0.13039
6040	0.19835	6040	0.13361
6080	0.19717	6080	0.13414
6120	0.19532	6120	0.13433
6160	0.2002	6160	0.1351
6200	0.18216	6200	0.12732
6240	0.18888	6240	0.13177
6280	0.20872	6280	0.13199
6320	0.20861	6320	0.12741
6360	0.20141	6360	0.12966
6400	0.19752	6400	0.12642
6440	0.19973	6440	0.12756
6480	0.19305	6480	0.12715
6520	0.18291	6520	0.13171
6560	0.19342	6560	0.13044
6600	0.19702	6600	0.1257
6640	0.2044	6640	0.12913
6680	0.19867	6680	0.13171
6720	0.21464	6720	0.13231
6760	0.21615	6760	0.13073
6800	0.20473	6800	0.13258
6840	0.20081	6840	0.13202
6880	0.21062	6880	0.13176
6920	0.19	6920	0.13625
6960	0.2052	6960	0.14213
7000	0.20677	7000	0.14086
7040	0.18975	7040	0.1448
7080	0.20342	7080	0.14023
7120	0.19323	7120	0.13891
7160	0.19013	7160	0.13659
7200	0.19534	7200	0.14166
7240	0.19638	7240	0.13446
7280	0.19988	7280	0.13873
7320	0.19337	7320	0.13532
7360	0.19477	7360	0.13394
7400	0.18421	7400	0.13989
7440	0.18498	7440	0.13682
7480	0.20411	7480	0.13031
7520	0.20418	7520	0.13817
7560	0.18401	7560	0.13135
7600	0.19119	7600	0.14175
7640	0.19336	7640	0.13874
7680	0.19198	7680	0.14505
7720	0.19205	7720	0.13067
7760	0.18858	7760	0.14081
7800	0.20311	7800	0.13051
7840	0.19775	7840	0.13701
7880	0.18923	7880	0.14401
7920	0.19203	7920	0.13329
7960	0.18464	7960	0.1359
8000	0.18118	8000	0.13838
8040	0.18338	8040	0.13377
8080	0.1839	8080	0.14095
8120	0.19742	8120	0.13289
8160	0.20379	8160	0.13753
8200	0.18703	8200	0.13139
8240	0.18765	8240	0.14072
8280	0.19104	8280	0.13974
8320	0.1941	8320	0.13843
8360	0.19589	8360	0.13961
8400	0.19362	8400	0.14472
8440	0.20717	8440	0.13152
8480	0.19444	8480	0.13908
8520	0.19699	8520	0.14218
8560	0.20015	8560	0.14508
8600	0.19345	8600	0.15018
8640	0.19792	8640	0.14755
8680	0.20092	8680	0.1402
8720	0.19546	8720	0.14251
8760	0.19964	8760	0.13958
8800	0.19427	8800	0.14643
8840	0.18761	8840	0.14581
8880	0.195	8880	0.14318
8920	0.20387	8920	0.14247
8960	0.19983	8960	0.13429
9000	0.2085	9000	0.13899
9040	0.19425	9040	0.136
9080	0.20535	9080	0.1412
9120	0.20952	9120	0.14049
9160	0.19917	9160	0.14601
9200	0.21369	9200	0.13764
9240	0.21041	9240	0.14438
9280	0.21397	9280	0.13889
9320	0.19833	9320	0.13508
9360	0.19975	9360	0.13899
9400	0.20156	9400	0.14358
9440	0.19349	9440	0.1455
9480	0.20152	9480	0.14486
9520	0.20582	9520	0.14186
9560	0.20196	9560	0.14004
9600	0.20252	9600	0.15021
9640	0.20491	9640	0.14202
9680	0.20944	9680	0.13923
9720	0.21039	9720	0.14012
9760	0.21876	9760	0.14886
9800	0.20601	9800	0.14545
9840	0.2179	9840	0.13965
9880	0.2081	9880	0.14457
9920	0.203	9920	0.14653
9960	0.2139	9960	0.15323
10000	0.21264	10000	0.14827
10040	0.20341	10040	0.14969
10080	0.1942	10080	0.13707
10120	0.21781	10120	0.14314
10160	0.2112	10160	0.14441
10200	0.2006	10200	0.142
10240	0.2077	10240	0.1465
10280	0.20103	10280	0.14942
10320	0.1942	10320	0.14173
10360	0.21639	10360	0.14319
10400	0.20453	10400	0.15339
10440	0.21576	10440	0.14259
10480	0.21265	10480	0.1462
10520	0.20408	10520	0.14626
10560	0.2176	10560	0.14786
10600	0.21808	10600	0.14996
10640	0.22024	10640	0.15125
10680	0.22648	10680	0.15308
10720	0.22286	10720	0.14161
10760	0.2099	10760	0.13974
10800	0.20805	10800	0.14272
10840	0.22216	10840	0.15243
10880	0.21443	10880	0.13943
10920	0.20115	10920	0.13838
10960	0.21365	10960	0.14805
11000	0.21034	11000	0.15019
11040	0.23573	11040	0.14724
11080	0.20932	11080	0.15472
11120	0.22602	11120	0.13957
11160	0.20594	11160	0.13843
11200	0.21946	11200	0.14447
11240	0.21907	11240	0.14157
11280	0.21145	11280	0.14139
11320	0.21886	11320	0.14817
11360	0.22045	11360	0.15013
11400	0.21395	11400	0.13834
11440	0.21052	11440	0.14372
11480	0.22231	11480	0.14283
11520	0.21951	11520	0.15196
11560	0.21249	11560	0.14893
11600	0.20654	11600	0.14497
11640	0.20752	11640	0.13708
11680	0.20962	11680	0.1444
11720	0.18938	11720	0.14428
11760	0.19803	11760	0.14157
11800	0.19853	11800	0.14565
11840	0.1999	11840	0.14744
11880	0.20568	11880	0.15125
11920	0.20546	11920	0.13763
11960	0.2033	11960	0.14529
12000	0.22578	12000	0.14141
12040	0.21929	12040	0.15296
12080	0.20994	12080	0.15252
12120	0.21969	12120	0.14805
12160	0.20524	12160	0.15275
12200	0.21586	12200	0.14492
12240	0.20836	12240	0.14782
12280	0.2058	12280	0.15068
12320	0.22722	12320	0.14316
12360	0.20173	12360	0.13864
12400	0.21929	12400	0.14415
12440	0.21071	12440	0.14686
12480	0.21803	12480	0.14314
12520	0.23363	12520	0.15122
12560	0.19947	12560	0.14841
12600	0.20959	12600	0.15555
12640	0.20407	12640	0.15532
12680	0.20789	12680	0.147
12720	0.20774	12720	0.14558
12760	0.21223	12760	0.14925
12800	0.2209	12800	0.15221
12840	0.20466	12840	0.15225
12880	0.21667	12880	0.14953
12920	0.21044	12920	0.1404
12960	0.2189	12960	0.15139
13000	0.21483	13000	0.14767
13040	0.21289	13040	0.14993
13080	0.21286	13080	0.14717
13120	0.20479	13120	0.1484
13160	0.21043	13160	0.14445
13200	0.20949	13200	0.14556
13240	0.2185	13240	0.15148
13280	0.22419	13280	0.1503
13320	0.21925	13320	0.14753
13360	0.21889	13360	0.14509
13400	0.22016	13400	0.15339
13440	0.21376	13440	0.15125
13480	0.21812	13480	0.15571
13520	0.22295	13520	0.14682
13560	0.21301	13560	0.15817
13600	0.23582	13600	0.16117
13640	0.21658	13640	0.15516
13680	0.20954	13680	0.14852
13720	0.21762	13720	0.14916
13760	0.21225	13760	0.15051
13800	0.22274	13800	0.14972
13840	0.22656	13840	0.15581
13880	0.21849	13880	0.15301
13920	0.22252	13920	0.15391
13960	0.21712	13960	0.14601
14000	0.21416	14000	0.14909
14040	0.22104	14040	0.15182
14080	0.21249	14080	0.14931
14120	0.22294	14120	0.14869
14160	0.22692	14160	0.15811
14200	0.23517	14200	0.14627
14240	0.21592	14240	0.15009
14280	0.21604	14280	0.15672
14320	0.22114	14320	0.16595
14360	0.21402	14360	0.15278
14400	0.2195	14400	0.14869
14440	0.22113	14440	0.14319
14480	0.21545	14480	0.14983
14520	0.20714	14520	0.15009
14560	0.21872	14560	0.15958
14600	0.21327	14600	0.14657
14640	0.21511	14640	0.1566
14680	0.21171	14680	0.14972
14720	0.2111	14720	0.14515
14760	0.20164	14760	0.14822
14800	0.20828	14800	0.15183
14840	0.21026	14840	0.15659
14880	0.2116	14880	0.14726
14920	0.21053	14920	0.15271
14960	0.21074	14960	0.15871
15000	0.1994	15000	0.15411
15040	0.21305	15040	0.15415
15080	0.20629	15080	0.14776
15120	0.20726	15120	0.15093
15160	0.20949	15160	0.15241
15200	0.20999	15200	0.1528
15240	0.21924	15240	0.15378
15280	0.2025	15280	0.15286
15320	0.20519	15320	0.14928
15360	0.2021	15360	0.15033
15400	0.22458	15400	0.15123
15440	0.21911	15440	0.1445
15480	0.21107	15480	0.14658
15520	0.2063	15520	0.14352
15560	0.21044	15560	0.14883
15600	0.20299	15600	0.14849
15640	0.2235	15640	0.14438
15680	0.21426	15680	0.149
15720	0.21501	15720	0.15448
15760	0.20541	15760	0.15183
15800	0.20812	15800	0.15141
15840	0.2073	15840	0.14964
15880	0.20394	15880	0.15433
15920	0.21052	15920	0.15018
15960	0.21027	15960	0.14691
16000	0.22375	16000	0.14472
16040	0.21774	16040	0.1481
16080	0.22579	16080	0.15478
16120	0.2207	16120	0.15898
16160	0.21827	16160	0.15375
16200	0.21366	16200	0.15027
16240	0.21226	16240	0.1521
16280	0.22468	16280	0.15612
16320	0.22297	16320	0.14615
16360	0.2259	16360	0.152
16400	0.22209	16400	0.14832
16440	0.24405	16440	0.15979
16480	0.2368	16480	0.14779
16520	0.23888	16520	0.1573
16560	0.23054	16560	0.14823
16600	0.23511	16600	0.14935
16640	0.23811	16640	0.15705
16680	0.21466	16680	0.1558
16720	0.22038	16720	0.16131
16760	0.22526	16760	0.14707
16800	0.21886	16800	0.14766
16840	0.22512	16840	0.14923
16880	0.23058	16880	0.15764
16920	0.23088	16920	0.14879
16960	0.21843	16960	0.15561
17000	0.22303	17000	0.15089
17040	0.22442	17040	0.16723
17080	0.22518	17080	0.15586
17120	0.21873	17120	0.15286
17160	0.23137	17160	0.15415
17200	0.21921	17200	0.14594
17240	0.21893	17240	0.15429
17280	0.21486	17280	0.1558
17320	0.2136	17320	0.15832
17360	0.21119	17360	0.15453
17400	0.21728	17400	0.15894
17440	0.21811	17440	0.15812
17480	0.225	17480	0.15401
17520	0.21727	17520	0.1573
17560	0.21397	17560	0.1535
17600	0.2224	17600	0.16185
17640	0.22277	17640	0.16363
17680	0.21541	17680	0.17046
17720	0.21916	17720	0.15964
17760	0.20955	17760	0.16003
17800	0.22061	17800	0.17434
17840	0.22214	17840	0.16305
17880	0.22611	17880	0.16305
17920	0.21195	17920	0.15448
17960	0.22274	17960	0.15627
18000	0.2157	18000	0.15541
18040	0.21566	18040	0.164
18080	0.22231	18080	0.16798
18120	0.22511	18120	0.15738
18160	0.22375	18160	0.161
18200	0.22681	18200	0.16308
18240	0.22439	18240	0.15864
18280	0.21683	18280	0.15944
18320	0.20914	18320	0.15559
18360	0.19826	18360	0.16205
18400	0.2002	18400	0.15216
18440	0.2074	18440	0.15499
18480	0.21167	18480	0.16632
18520	0.2069	18520	0.166
18560	0.18959	18560	0.16651
18600	0.19773	18600	0.16931
18640	0.20133	18640	0.17032
18680	0.20473	18680	0.16958
18720	0.20189	18720	0.16298
18760	0.19825	18760	0.16208
18800	0.19039	18800	0.16109
18840	0.19554	18840	0.16494
18880	0.20283	18880	0.17101
18920	0.19809	18920	0.17242
18960	0.20039	18960	0.16291
19000	0.19969	19000	0.16658
19040	0.19344	19040	0.16449
19080	0.19459	19080	0.1698
19120	0.19484	19120	0.15422
19160	0.19189	19160	0.15159
19200	0.19284	19200	0.15844
19240	0.19326	19240	0.16289
19280	0.19736	19280	0.17005
19320	0.1957	19320	0.16486
19360	0.20627	19360	0.15984
19400	0.21372	19400	0.15891
19440	0.21153	19440	0.16304
19480	0.21228	19480	0.15327
19520	0.20801	19520	0.16052
19560	0.20776	19560	0.15405
19600	0.19754	19600	0.15937
19640	0.19949	19640	0.15911
19680	0.20155	19680	0.1547
19720	0.20351	19720	0.15893
19760	0.20787	19760	0.16378
19800	0.20233	19800	0.16088
19840	0.20355	19840	0.16032
19880	0.21053	19880	0.15994
19920	0.20956	19920	0.16139
19960	0.2016	19960	0.16123
20000	0.20704	20000	0.15314
20040	0.20716	20040	0.16204
20080	0.20373	20080	0.16018
20120	0.19446	20120	0.16517
20160	0.20538	20160	0.16318
20200	0.20882	20200	0.15865
20240	0.19815	20240	0.16562
20280	0.2117	20280	0.17938
20320	0.20357	20320	0.16912
20360	0.20463	20360	0.16504
20400	0.21344	20400	0.16006
20440	0.20728	20440	0.15908
20480	0.20514	20480	0.1692
20520	0.20065	20520	0.166
20560	0.20464	20560	0.16266
20600	0.20739	20600	0.16335
20640	0.20812	20640	0.15784
20680	0.20309	20680	0.1536
20720	0.22334	20720	0.15955
20760	0.20834	20760	0.16467
20800	0.20022	20800	0.16323
20840	0.20823	20840	0.15867
20880	0.21373	20880	0.15316
20920	0.20655	20920	0.15812
20960	0.20932	20960	0.15549
21000	0.20954	21000	0.1549
21040	0.21006	21040	0.15226
21080	0.20515	21080	0.16182
21120	0.19749	21120	0.15656
21160	0.20303	21160	0.16024
21200	0.19797	21200	0.15439
21240	0.20908	21240	0.15653
21280	0.21544	21280	0.15782
21320	0.20209	21320	0.16592
21360	0.19848	21360	0.15876
21400	0.20176	21400	0.16924
21440	0.20148	21440	0.16792
21480	0.21362	21480	0.17269
21520	0.20926	21520	0.16577
21560	0.20826	21560	0.1622
21600	0.20453	21600	0.15142
21640	0.19471	21640	0.15539
21680	0.20844	21680	0.15764
21720	0.19658	21720	0.1659
21760	0.21569	21760	0.16351
21800	0.22145	21800	0.16664
21840	0.21369	21840	0.15291
21880	0.22069	21880	0.15831
21920	0.23083	21920	0.15661
21960	0.20855	21960	0.16218
22000	0.2302	22000	0.15969
22040	0.21825	22040	0.15833
22080	0.20421	22080	0.16716
22120	0.22181	22120	0.17056
22160	0.22959	22160	0.17433
22200	0.2264	22200	0.16781
22240	0.22468	22240	0.16074
22280	0.21139	22280	0.16477
22320	0.21675	22320	0.16504
22360	0.21682	22360	0.1632
22400	0.2167	22400	0.16345
22440	0.21787	22440	0.15501
22480	0.20746	22480	0.16267
22520	0.21519	22520	0.15526
22560	0.21196	22560	0.15782
22600	0.2097	22600	0.16025
22640	0.20708	22640	0.15252
22680	0.20499	22680	0.16182
22720	0.2091	22720	0.15733
22760	0.20444	22760	0.17246
22800	0.21987	22800	0.16623
22840	0.22475	22840	0.16769
22880	0.22404	22880	0.17177
22920	0.22999	22920	0.17189
22960	0.22483	22960	0.16496
23000	0.22725	23000	0.16221
23040	0.22835	23040	0.16148
23080	0.24023	23080	0.16558
23120	0.21677	23120	0.16902
23160	0.21822	23160	0.16413
23200	0.21529	23200	0.15811
23240	0.20279	23240	0.16147
23280	0.21617	23280	0.17097
23320	0.21406	23320	0.17423
23360	0.22307	23360	0.15922
23400	0.21349	23400	0.16129
23440	0.21264	23440	0.15975
23480	0.21949	23480	0.17037
23520	0.22781	23520	0.17155
23560	0.22372	23560	0.1756
23600	0.22262	23600	0.16504
23640	0.22562	23640	0.15793
23680	0.22039	23680	0.16285
23720	0.22826	23720	0.1638
23760	0.22706	23760	0.16595
23800	0.23083	23800	0.16428
23840	0.2404	23840	0.15592
23880	0.22954	23880	0.15705
23920	0.22111	23920	0.15632
23960	0.21318	23960	0.16109
24000	0.21564	24000	0.15759
24040	0.2123	24040	0.16106
24080	0.22368	24080	0.1691
24120	0.21642	24120	0.16314
24160	0.21713	24160	0.15218
24200	0.21382	24200	0.15988
24240	0.20832	24240	0.16272
24280	0.2141	24280	0.15808
24320	0.22314	24320	0.15556
24360	0.22393	24360	0.15694
24400	0.21112	24400	0.15328
24440	0.22278	24440	0.15334
24480	0.22448	24480	0.16112
24520	0.21765	24520	0.15372
24560	0.21521	24560	0.15871
24600	0.22191	24600	0.16129
24640	0.21348	24640	0.15679
24680	0.21828	24680	0.16047
24720	0.21819	24720	0.15692
24760	0.23096	24760	0.16493
24800	0.21029	24800	0.17017
24840	0.21749	24840	0.16402
24880	0.22336	24880	0.16152
24920	0.21479	24920	0.16226
24960	0.21925	24960	0.15265
25000	0.2103	25000	0.15891
25040	0.20488	25040	0.1603
25080	0.20723	25080	0.16291
25120	0.21662	25120	0.17025
25160	0.21328	25160	0.15638
25200	0.21726	25200	0.16923
25240	0.22641	25240	0.15767
25280	0.22323	25280	0.15928
25320	0.22001	25320	0.15336
25360	0.21562	25360	0.16068
25400	0.22229	25400	0.16015
25440	0.213	25440	0.16637
25480	0.21293	25480	0.15185
25520	0.21826	25520	0.16278
25560	0.22097	25560	0.16423
25600	0.22292	25600	0.1613
25640	0.23519	25640	0.16333
25680	0.21633	25680	0.16292
25720	0.21829	25720	0.16306
25760	0.21304	25760	0.16327
25800	0.21577	25800	0.15725
25840	0.21605	25840	0.15923
25880	0.21505	25880	0.1583
25920	0.23004	25920	0.15935
25960	0.22106	25960	0.15836
26000	0.22249	26000	0.16426
26040	0.2225	26040	0.15684
26080	0.21616	26080	0.16568
26120	0.2197	26120	0.16033
26160	0.23862	26160	0.1594
26200	0.21664	26200	0.16
26240	0.22398	26240	0.16534
26280	0.22253	26280	0.15331
26320	0.22907	26320	0.15738
26360	0.22887	26360	0.1626
26400	0.23149	26400	0.15957
26440	0.21796	26440	0.15602
26480	0.21857	26480	0.16145
26520	0.22874	26520	0.16745
26560	0.21316	26560	0.15888
26600	0.2302	26600	0.15723
26640	0.21924	26640	0.17028
26680	0.21994	26680	0.15622
26720	0.22305	26720	0.16638
26760	0.21812	26760	0.16822
26800	0.22731	26800	0.1635
26840	0.21913	26840	0.16968
26880	0.21162	26880	0.15598
26920	0.2166	26920	0.16161
26960	0.21579	26960	0.15499
27000	0.22522	27000	0.16547
27040	0.21961	27040	0.15982
27080	0.21308	27080	0.1633
27120	0.22755	27120	0.16316
27160	0.22225	27160	0.16447
27200	0.22449	27200	0.16223
27240	0.22644	27240	0.153
27280	0.2242	27280	0.15479
27320	0.21601	27320	0.1594
27360	0.20941	27360	0.16137
27400	0.20937	27400	0.16115
27440	0.21899	27440	0.1572
27480	0.21427	27480	0.15443
27520	0.21355	27520	0.16328
27560	0.21763	27560	0.16675
27600	0.21335	27600	0.16964
27640	0.21814	27640	0.17187
27680	0.21238	27680	0.16462
27720	0.21643	27720	0.16083
27760	0.20582	27760	0.16586
27800	0.211	27800	0.16147
27840	0.20821	27840	0.16012
27880	0.20439	27880	0.16614
27920	0.20757	27920	0.15344
27960	0.21863	27960	0.15371
28000	0.2164	28000	0.15537
28040	0.21279	28040	0.15485
28080	0.22848	28080	0.15523
28120	0.21785	28120	0.14833
28160	0.21371	28160	0.16319
28200	0.20768	28200	0.16173
28240	0.21649	28240	0.15616
28280	0.21306	28280	0.15648
28320	0.21787	28320	0.16104
28360	0.21418	28360	0.16001
28400	0.22218	28400	0.1601
28440	0.2141	28440	0.15844
28480	0.20913	28480	0.15943
28520	0.22078	28520	0.15242
28560	0.22229	28560	0.15811
28600	0.2278	28600	0.15766
28640	0.2354	28640	0.15609
28680	0.22762	28680	0.16072
28720	0.22942	28720	0.17266
28760	0.22561	28760	0.16176
28800	0.21766	28800	0.16051
28840	0.2261	28840	0.17577
28880	0.2226	28880	0.15969
28920	0.22603	28920	0.17
28960	0.22407	28960	0.18063
29000	0.21639	29000	0.16568
29040	0.23629	29040	0.17221
29080	0.22705	29080	0.17621
29120	0.21853	29120	0.16591
29160	0.21713	29160	0.16285
29200	0.21433	29200	0.16419
29240	0.21403	29240	0.16198
29280	0.21839	29280	0.16164
29320	0.21939	29320	0.16173
29360	0.21646	29360	0.16158
29400	0.21382	29400	0.16057
29440	0.22431	29440	0.17163
29480	0.22124	29480	0.15998
29520	0.22536	29520	0.16881
29560	0.21396	29560	0.15442
29600	0.21372	29600	0.16736
29640	0.21944	29640	0.1606
29680	0.22224	29680	0.15753
29720	0.22151	29720	0.17439
29760	0.22121	29760	0.15727
29800	0.21275	29800	0.16383
29840	0.23019	29840	0.1634
29880	0.22017	29880	0.15643
29920	0.22619	29920	0.15793
29960	0.21405	29960	0.15622
30000	0.22191	30000	0.15742
30040	0.21617	30040	0.15743
30080	0.22201	30080	0.15948
30120	0.2204	30120	0.15715
30160	0.22033	30160	0.15287
30200	0.21952	30200	0.16007
30240	0.22399	30240	0.16428
30280	0.21649	30280	0.14969
30320	0.21257	30320	0.16533
30360	0.21811	30360	0.16443
30400	0.22065	30400	0.16221
30440	0.22655	30440	0.1671
30480	0.2133	30480	0.16309
30520	0.2111	30520	0.16119
30560	0.22957	30560	0.18226
30600	0.2269	30600	0.17071
30640	0.22542	30640	0.16649
30680	0.21865	30680	0.16187
30720	0.22019	30720	0.15977
30760	0.21881	30760	0.16033
30800	0.21825	30800	0.15867
30840	0.22221	30840	0.16415
30880	0.22519	30880	0.15871
30920	0.21763	30920	0.17052
30960	0.22839	30960	0.17042
31000	0.2371	31000	0.16173
31040	0.22846	31040	0.16561
31080	0.22999	31080	0.1564
31120	0.2276	31120	0.15879
31160	0.23071	31160	0.15992
31200	0.23079	31200	0.1678
31240	0.23141	31240	0.16261
31280	0.22439	31280	0.15904
31320	0.22806	31320	0.16608
31360	0.22614	31360	0.16199
31400	0.21873	31400	0.15666
31440	0.23399	31440	0.15472
31480	0.22081	31480	0.15594
31520	0.23291	31520	0.1643
31560	0.22201	31560	0.15915
31600	0.22402	31600	0.16484
31640	0.22909	31640	0.16109
31680	0.22144	31680	0.15523
31720	0.23196	31720	0.15298
31760	0.23165	31760	0.15823
31800	0.24628	31800	0.15548
31840	0.227	31840	0.15772
31880	0.24708	31880	0.16394
31920	0.23129	31920	0.17589
31960	0.22915	31960	0.16172
32000	0.22578	32000	0.1625
32040	0.23182	32040	0.16956
32080	0.2274	32080	0.1576
32120	0.23959	32120	0.16395
32160	0.23748	32160	0.15081
32200	0.23707	32200	0.15867
32240	0.22724	32240	0.16277
32280	0.23818	32280	0.17215
32320	0.23604	32320	0.16124
32360	0.23954	32360	0.16595
32400	0.21688	32400	0.16391
32440	0.23884	32440	0.16445
32480	0.23029	32480	0.16511
32520	0.23288	32520	0.16226
32560	0.23552	32560	0.15519
32600	0.24723	32600	0.15924
32640	0.22883	32640	0.15844
32680	0.22954	32680	0.15538
32720	0.23944	32720	0.15924
32760	0.23315	32760	0.15351
32800	0.22924	32800	0.14956
32840	0.23307	32840	0.15617
32880	0.24817	32880	0.15666
32920	0.23643	32920	0.15962
32960	0.24454	32960	0.15792
33000	0.24119	33000	0.16304
33040	0.23831	33040	0.15774
33080	0.23729	33080	0.1565
33120	0.2284	33120	0.16252
33160	0.23228	33160	0.16876
33200	0.23342	33200	0.15989
33240	0.2319	33240	0.16178
33280	0.22937	33280	0.16272
33320	0.22128	33320	0.16288
33360	0.23641	33360	0.16271
33400	0.234	33400	0.16092
33440	0.22128	33440	0.16405
33480	0.22011	33480	0.16826
33520	0.22951	33520	0.16145
33560	0.22631	33560	0.15635
33600	0.24001	33600	0.16751
33640	0.24221	33640	0.15435
33680	0.23213	33680	0.1723
33720	0.23489	33720	0.16185
33760	0.23295	33760	0.16817
33800	0.23741	33800	0.16351
33840	0.23318	33840	0.16461
33880	0.23278	33880	0.16785
33920	0.23468	33920	0.16713
33960	0.23676	33960	0.17083
34000	0.22371	34000	0.16107
34040	0.22884	34040	0.16316
34080	0.2321	34080	0.15732
34120	0.23662	34120	0.16641
34160	0.23264	34160	0.16429
34200	0.23016	34200	0.16485
34240	0.23163	34240	0.16041
34280	0.22593	34280	0.17077
34320	0.22959	34320	0.16694
34360	0.23623	34360	0.16811
34400	0.21922	34400	0.15664
34440	0.2412	34440	0.16296
34480	0.23935	34480	0.1682
34520	0.24379	34520	0.16217
34560	0.25547	34560	0.15844
34600	0.23723	34600	0.16502
34640	0.25242	34640	0.1682
34680	0.24745	34680	0.17094
34720	0.23898	34720	0.16222
34760	0.2526	34760	0.16223
34800	0.24921	34800	0.15905
34840	0.23492	34840	0.16439
34880	0.23672	34880	0.16536
34920	0.24308	34920	0.16166
34960	0.24809	34960	0.16597
35000	0.22891	35000	0.15608
35040	0.25149	35040	0.1589
35080	0.23446	35080	0.16867
35120	0.23218	35120	0.16364
35160	0.23985	35160	0.17653
35200	0.24203	35200	0.16814
35240	0.23634	35240	0.16226
35280	0.23386	35280	0.16016
35320	0.23774	35320	0.16132
35360	0.2438	35360	0.15441
35400	0.25298	35400	0.17197
35440	0.24521	35440	0.17131
35480	0.25195	35480	0.16481
35520	0.23992	35520	0.16151
35560	0.24673	35560	0.16569
35600	0.23959	35600	0.17097
35640	0.24536	35640	0.15441
35680	0.23799	35680	0.16092
35720	0.24054	35720	0.17723
35760	0.24937	35760	0.16126
35800	0.24044	35800	0.16093
35840	0.24462	35840	0.16499
35880	0.25314	35880	0.16138
35920	0.26246	35920	0.16852
35960	0.26339	35960	0.16437
36000	0.2526	36000	0.16608
36040	0.25612	36040	0.15857
36080	0.24376	36080	0.17192
36120	0.2462	36120	0.17146
36160	0.24967	36160	0.16925
36200	0.25438	36200	0.16871
36240	0.26039	36240	0.16788
36280	0.26851	36280	0.16875
36320	0.25627	36320	0.16458
36360	0.25767	36360	0.16269
36400	0.24594	36400	0.17259
36440	0.248	36440	0.17324
36480	0.24393	36480	0.1674
36520	0.25085	36520	0.16162
36560	0.25056	36560	0.16482
36600	0.24446	36600	0.16564
36640	0.24973	36640	0.16558
36680	0.2374	36680	0.1647
36720	0.25316	36720	0.16705
36760	0.23783	36760	0.16272
36800	0.25932	36800	0.15809
36840	0.25318	36840	0.16632
36880	0.24324	36880	0.1661
36920	0.24878	36920	0.16952
36960	0.24025	36960	0.15867
37000	0.24872	37000	0.16897
37040	0.25555	37040	0.15881
37080	0.25087	37080	0.15907
37120	0.25386	37120	0.16043
37160	0.25092	37160	0.16448
37200	0.23936	37200	0.16229
37240	0.24295	37240	0.16147
37280	0.25437	37280	0.16469
37320	0.2399	37320	0.15477
37360	0.25767	37360	0.16746
37400	0.24744	37400	0.16077
37440	0.23184	37440	0.15753
37480	0.22973	37480	0.16352
37520	0.22445	37520	0.1764
37560	0.24028	37560	0.16124
37600	0.23511	37600	0.15866
37640	0.2307	37640	0.15614
37680	0.24808	37680	0.16107
37720	0.23863	37720	0.16045
37760	0.23734	37760	0.16168
37800	0.23239	37800	0.1548
37840	0.22615	37840	0.15873
37880	0.24775	37880	0.15491
37920	0.22747	37920	0.16243
37960	0.23458	37960	0.15754
38000	0.23283	38000	0.16396
38040	0.2252	38040	0.15597
38080	0.22602	38080	0.16059
38120	0.22762	38120	0.16462
38160	0.22922	38160	0.16464
38200	0.2273	38200	0.16722
38240	0.23725	38240	0.16203
38280	0.2324	38280	0.15304
38320	0.23438	38320	0.15524
38360	0.23613	38360	0.15441
38400	0.22094	38400	0.15731
38440	0.22958	38440	0.15336
38480	0.22452	38480	0.16001
38520	0.23361	38520	0.16306
38560	0.23619	38560	0.16009
38600	0.24039	38600	0.15538
38640	0.24114	38640	0.15986
38680	0.23172	38680	0.15507
38720	0.23295	38720	0.16242
38760	0.23726	38760	0.16059
38800	0.23485	38800	0.16538
38840	0.2306	38840	0.16007
38880	0.22518	38880	0.15272
38920	0.22943	38920	0.15548
38960	0.24108	38960	0.15559
39000	0.23752	39000	0.15247
39040	0.23536	39040	0.15608
39080	0.24961	39080	0.15341
39120	0.23582	39120	0.15888
39160	0.23	39160	0.16554
39200	0.23399	39200	0.16642
39240	0.24269	39240	0.15703
39280	0.23807	39280	0.15976
39320	0.23169	39320	0.15531
39360	0.21588	39360	0.15073
39400	0.23619	39400	0.15702
39440	0.22638	39440	0.14954
39480	0.2312	39480	0.15144
39520	0.23859	39520	0.15644
39560	0.23122	39560	0.15288
39600	0.23145	39600	0.15378
39640	0.2245	39640	0.15847
39680	0.23074	39680	0.15485
39720	0.22886	39720	0.15008
39760	0.22466	39760	0.15137
39800	0.24004	39800	0.14813
39840	0.22296	39840	0.15519
39880	0.23045	39880	0.15145
39920	0.24664	39920	0.1585
39960	0.22435	39960	0.15707
40000	0.24644	40000	0.1502
40040	0.23218	40040	0.15494
40080	0.2366	40080	0.14785
40120	0.23402	40120	0.15526
40160	0.22958	40160	0.15696
40200	0.2305	40200	0.15453
40240	0.22195	40240	0.14796
40280	0.23102	40280	0.16167
40320	0.23038	40320	0.15555
40360	0.2275	40360	0.1518
40400	0.2245	40400	0.15856
40440	0.22578	40440	0.15137
40480	0.22621	40480	0.15581
40520	0.21921	40520	0.15607
40560	0.22924	40560	0.14975
40600	0.22919	40600	0.15519
40640	0.22038	40640	0.15635
40680	0.23725	40680	0.15219
40720	0.23402	40720	0.15329
40760	0.2304	40760	0.15634
40800	0.22592	40800	0.14995
40840	0.23537	40840	0.14953
40880	0.22812	40880	0.15942
40920	0.23135	40920	0.1488
40960	0.23684	40960	0.15252
41000	0.2193	41000	0.16061
41040	0.22237	41040	0.15589
41080	0.23092	41080	0.15506
41120	0.22516	41120	0.15474
41160	0.24542	41160	0.15778
41200	0.25439	41200	0.15541
41240	0.24639	41240	0.16347
41280	0.24102	41280	0.16024
41320	0.25124	41320	0.15431
41360	0.24521	41360	0.1554
41400	0.24258	41400	0.15886
41440	0.23918	41440	0.15189
41480	0.25629	41480	0.15658
41520	0.25934	41520	0.15087
41560	0.23815	41560	0.16125
41600	0.24622	41600	0.15515
41640	0.24935	41640	0.15649
41680	0.25207	41680	0.15852
41720	0.25353	41720	0.15433
41760	0.26951	41760	0.16
41800	0.26642	41800	0.15258
41840	0.25383	41840	0.15017
41880	0.24357	41880	0.15262
41920	0.24514	41920	0.15747
41960	0.25774	41960	0.15877
42000	0.25681	42000	0.15757
42040	0.24822	42040	0.1655
42080	0.25976	42080	0.16038
42120	0.2374	42120	0.16404
42160	0.25059	42160	0.15544
42200	0.24917	42200	0.1513
42240	0.24761	42240	0.15608
42280	0.24678	42280	0.16183
42320	0.25465	42320	0.15309
42360	0.25163	42360	0.16007
42400	0.23974	42400	0.15738
42440	0.24886	42440	0.15567
42480	0.23662	42480	0.15852
42520	0.23355	42520	0.15749
42560	0.24135	42560	0.15261
42600	0.23782	42600	0.15847
42640	0.22549	42640	0.16255
42680	0.23309	42680	0.1546
42720	0.236	42720	0.16314
42760	0.22556	42760	0.17275
42800	0.23337	42800	0.15931
42840	0.24212	42840	0.15884
42880	0.22713	42880	0.15828
42920	0.2221	42920	0.1591
42960	0.23091	42960	0.15854
43000	0.2353	43000	0.15248
43040	0.24254	43040	0.15655
43080	0.23265	43080	0.15393
43120	0.24777	43120	0.16537
43160	0.2411	43160	0.15997
43200	0.24164	43200	0.15836
43240	0.24661	43240	0.15308
43280	0.24931	43280	0.15696
43320	0.22941	43320	0.16335
43360	0.22768	43360	0.15954
43400	0.24282	43400	0.16219
43440	0.25035	43440	0.15965
43480	0.23789	43480	0.16242
43520	0.24015	43520	0.16291
43560	0.24948	43560	0.16521
43600	0.25349	43600	0.15616
43640	0.24703	43640	0.16275
43680	0.23915	43680	0.15568
43720	0.24629	43720	0.15535
43760	0.24225	43760	0.16325
43800	0.24854	43800	0.16044
43840	0.23281	43840	0.15697
43880	0.23941	43880	0.16409
43920	0.24349	43920	0.16705
43960	0.24553	43960	0.1685
44000	0.23695	44000	0.16859
44040	0.23174	44040	0.16912
44080	0.24023	44080	0.16225
44120	0.24009	44120	0.16715
44160	0.22778	44160	0.15965
44200	0.23875	44200	0.16258
44240	0.24152	44240	0.16484
44280	0.24617	44280	0.15899
44320	0.23279	44320	0.15857
44360	0.24443	44360	0.16881
44400	0.23659	44400	0.15907
44440	0.23456	44440	0.15548
44480	0.2318	44480	0.15831
44520	0.23166	44520	0.15846
44560	0.22731	44560	0.1653
44600	0.22423	44600	0.16449
44640	0.23272	44640	0.15804
44680	0.23533	44680	0.16074
44720	0.22244	44720	0.16409
44760	0.23635	44760	0.16224
44800	0.23383	44800	0.16124
44840	0.25109	44840	0.16402
44880	0.2354	44880	0.15404
44920	0.23582	44920	0.16692
44960	0.23641	44960	0.16534
45000	0.23784	45000	0.16467
45040	0.24062	45040	0.16504
45080	0.23616	45080	0.16178
45120	0.23433	45120	0.16956
45160	0.2337	45160	0.15627
45200	0.23552	45200	0.15896
45240	0.23431	45240	0.1713
45280	0.23608	45280	0.16258
45320	0.22547	45320	0.15821
45360	0.23668	45360	0.15688
45400	0.24685	45400	0.15586
45440	0.24344	45440	0.16365
45480	0.24451	45480	0.16343
45520	0.23538	45520	0.16624
45560	0.23773	45560	0.16203
45600	0.22685	45600	0.1636
45640	0.23407	45640	0.15024
45680	0.23867	45680	0.16254
45720	0.23383	45720	0.15569
45760	0.23288	45760	0.16505
45800	0.23273	45800	0.15568
45840	0.24152	45840	0.16303
45880	0.2387	45880	0.15941
45920	0.24062	45920	0.15012
45960	0.23458	45960	0.15501
46000	0.24062	46000	0.15211
46040	0.23799	46040	0.156
46080	0.23915	46080	0.16
46120	0.25396	46120	0.15537
46160	0.24821	46160	0.15961
46200	0.24772	46200	0.15879
46240	0.25459	46240	0.16656
46280	0.23463	46280	0.16107
46320	0.24747	46320	0.16755
46360	0.23875	46360	0.16678
46400	0.24703	46400	0.16773
46440	0.23983	46440	0.16665
46480	0.23749	46480	0.15932
46520	0.24034	46520	0.16367
46560	0.24012	46560	0.16348
46600	0.23722	46600	0.16237
46640	0.24839	46640	0.1659
46680	0.2367	46680	0.16481
46720	0.24868	46720	0.16554
46760	0.23998	46760	0.16092
46800	0.24944	46800	0.16154
46840	0.24076	46840	0.1637
46880	0.23709	46880	0.16106
46920	0.24001	46920	0.157
46960	0.23936	46960	0.16409
47000	0.24417	47000	0.15892
47040	0.24332	47040	0.16252
47080	0.24126	47080	0.17096
47120	0.23171	47120	0.17655
47160	0.24284	47160	0.16558
47200	0.23414	47200	0.16298
47240	0.24152	47240	0.1706
47280	0.23374	47280	0.16697
47320	0.24789	47320	0.16855
47360	0.25252	47360	0.15984
47400	0.24554	47400	0.16371
47440	0.234	47440	0.15871
47480	0.23467	47480	0.16749
47520	0.24226	47520	0.15948
47560	0.23567	47560	0.17104
47600	0.22523	47600	0.16245
47640	0.2437	47640	0.1588
47680	0.22774	47680	0.16846
47720	0.22908	47720	0.16627
47760	0.2259	47760	0.16923
47800	0.23139	47800	0.16515
47840	0.23758	47840	0.17456
47880	0.23857	47880	0.16443
47920	0.24331	47920	0.16864
47960	0.22831	47960	0.16833
48000	0.24993	48000	0.17062
48040	0.22945	48040	0.16625
48080	0.23906	48080	0.16796
48120	0.24403	48120	0.18471
48160	0.23225	48160	0.17761
48200	0.2264	48200	0.17761
48240	0.2288	48240	0.17497
48280	0.23675	48280	0.16458
48320	0.23798	48320	0.16461
48360	0.25233	48360	0.1751
48400	0.23529	48400	0.17732
48440	0.2445	48440	0.17306
48480	0.24926	48480	0.17155
48520	0.23212	48520	0.16334
48560	0.2378	48560	0.16702
48600	0.24276	48600	0.17262
48640	0.23051	48640	0.17343
48680	0.23474	48680	0.17488
48720	0.24047	48720	0.17641
48760	0.25436	48760	0.17607
48800	0.25051	48800	0.16679
48840	0.23763	48840	0.17948
48880	0.2353	48880	0.17553
48920	0.2397	48920	0.17275
48960	0.24467	48960	0.17254
49000	0.23717	49000	0.17039
49040	0.23275	49040	0.1807
49080	0.24045	49080	0.17404
49120	0.23719	49120	0.17868
49160	0.2365	49160	0.18648
49200	0.24276	49200	0.18686
49240	0.24092	49240	0.17632
49280	0.22678	49280	0.1692
49320	0.23105	49320	0.17387
49360	0.25018	49360	0.18615
49400	0.23572	49400	0.17963
49440	0.23844	49440	0.18351
49480	0.23409	49480	0.16803
49520	0.22642	49520	0.17073
49560	0.22961	49560	0.1832
49600	0.23065	49600	0.18304
49640	0.21439	49640	0.17374
49680	0.22195	49680	0.17247
49720	0.23004	49720	0.16864
49760	0.23023	49760	0.16224
49800	0.24278	49800	0.16494
49840	0.23301	49840	0.17572
49880	0.22622	49880	0.17166
49920	0.24219	49920	0.17312
49960	0.24162	49960	0.15937
50000	0.23205	50000	0.16648
50040	0.23211	50040	0.17119
50080	0.23807	50080	0.17154
50120	0.23649	50120	0.16864
50160	0.2245	50160	0.16798
50200	0.24204	50200	0.17187
50240	0.23879	50240	0.16298
50280	0.23645	50280	0.16461
50320	0.21534	50320	0.17404
50360	0.24219	50360	0.16818
50400	0.26716	50400	0.17721
50440	0.2418	50440	0.17259
50480	0.26194	50480	0.1742
50520	0.25292	50520	0.17377
50560	0.23569	50560	0.17296
50600	0.23796	50600	0.17678
50640	0.23945	50640	0.17405
50680	0.22527	50680	0.18008
50720	0.22584	50720	0.17692
50760	0.2316	50760	0.17114
50800	0.22701	50800	0.18334
50840	0.22908	50840	0.17724
50880	0.22379	50880	0.17451
50920	0.24113	50920	0.17428
50960	0.23656	50960	0.17043
51000	0.23445	51000	0.17891
51040	0.24462	51040	0.1731
51080	0.23385	51080	0.17255
51120	0.24739	51120	0.17477
51160	0.24404	51160	0.16853
51200	0.23199	51200	0.17879
51240	0.25135	51240	0.16564
51280	0.26898	51280	0.17299
51320	0.25367	51320	0.16948
51360	0.24536	51360	0.18089
51400	0.24559	51400	0.18198
51440	0.23747	51440	0.16588
51480	0.24324	51480	0.1691
51520	0.24721	51520	0.16371
51560	0.24355	51560	0.1696
51600	0.25245	51600	0.16892
51640	0.22744	51640	0.17056
51680	0.25061	51680	0.17154
51720	0.24449	51720	0.16558
51760	0.23895	51760	0.17218
51800	0.24605	51800	0.17211
51840	0.2386	51840	0.16999
51880	0.23247	51880	0.17248
51920	0.24201	51920	0.17472
51960	0.26225	51960	0.17127
52000	0.25586	52000	0.16646
52040	0.24319	52040	0.16674
52080	0.24959	52080	0.1696
52120	0.23582	52120	0.17853
52160	0.25336	52160	0.16668
52200	0.25781	52200	0.16777
52240	0.25276	52240	0.16749
52280	0.25776	52280	0.17472
52320	0.26588	52320	0.1739
52360	0.25408	52360	0.17569
52400	0.2549	52400	0.16856
52440	0.26724	52440	0.16891
52480	0.26231	52480	0.16687
52520	0.26175	52520	0.16483
52560	0.2422	52560	0.17263
52600	0.24291	52600	0.17357
52640	0.2588	52640	0.17537
52680	0.24038	52680	0.18188
52720	0.24343	52720	0.1862
52760	0.2363	52760	0.17583
52800	0.24464	52800	0.17375
52840	0.23768	52840	0.16967
52880	0.23781	52880	0.1728
52920	0.24656	52920	0.16905
52960	0.26532	52960	0.17283
53000	0.24844	53000	0.17176
53040	0.25218	53040	0.16906
53080	0.24108	53080	0.17297
53120	0.2446	53120	0.17188
53160	0.24029	53160	0.17884
53200	0.25131	53200	0.17511
53240	0.23053	53240	0.17012
53280	0.25103	53280	0.17078
53320	0.24904	53320	0.17409
53360	0.25241	53360	0.16363
53400	0.24799	53400	0.17208
53440	0.25982	53440	0.1629
53480	0.24943	53480	0.1821
53520	0.24324	53520	0.17227
53560	0.24583	53560	0.16816
53600	0.24005	53600	0.1685
53640	0.23646	53640	0.17254
53680	0.23598	53680	0.17375
53720	0.24525	53720	0.17021
53760	0.25356	53760	0.169
53800	0.24539	53800	0.16275
53840	0.25914	53840	0.16403
53880	0.23978	53880	0.16458
53920	0.23993	53920	0.16686
53960	0.23419	53960	0.18047
54000	0.24711	54000	0.17661
54040	0.24407	54040	0.17069
54080	0.24145	54080	0.17318
54120	0.23952	54120	0.17933
54160	0.24152	54160	0.18133
54200	0.24814	54200	0.17085
54240	0.23066	54240	0.18032
54280	0.23922	54280	0.18491
54320	0.23879	54320	0.17886
54360	0.23883	54360	0.18424
54400	0.22827	54400	0.18492
54440	0.24349	54440	0.17122
54480	0.23771	54480	0.17173
54520	0.22038	54520	0.1693
54560	0.23957	54560	0.16852
54600	0.24749	54600	0.17958
54640	0.22299	54640	0.17567
54680	0.23699	54680	0.17452
54720	0.23963	54720	0.17353
54760	0.23606	54760	0.1779
54800	0.23638	54800	0.17917
54840	0.23268	54840	0.16922
54880	0.23882	54880	0.17909
54920	0.23599	54920	0.18137
54960	0.24787	54960	0.18271
55000	0.2459	55000	0.17304
55040	0.25384	55040	0.18166
55080	0.24988	55080	0.17379
55120	0.26107	55120	0.17375
55160	0.24318	55160	0.16879
55200	0.2517	55200	0.17617
55240	0.24742	55240	0.17461
55280	0.23074	55280	0.17595
55320	0.23012	55320	0.17586
55360	0.24135	55360	0.17879
55400	0.23578	55400	0.18062
55440	0.24481	55440	0.17986
55480	0.23402	55480	0.16981
55520	0.23626	55520	0.1793
55560	0.24699	55560	0.17133
55600	0.24357	55600	0.17466
55640	0.24652	55640	0.16829
55680	0.23461	55680	0.16778
55720	0.23753	55720	0.17704
55760	0.23789	55760	0.17836
55800	0.2384	55800	0.17107
55840	0.2343	55840	0.16662
55880	0.23197	55880	0.16737
55920	0.22436	55920	0.17645
55960	0.24092	55960	0.16869
56000	0.25572	56000	0.18657
56040	0.24922	56040	0.16747
56080	0.24726	56080	0.17086
56120	0.23902	56120	0.1735
56160	0.24852	56160	0.17695
56200	0.22355	56200	0.177
56240	0.24475	56240	0.16552
56280	0.25009	56280	0.16646
56320	0.24431	56320	0.16583
56360	0.2314	56360	0.17297
56400	0.2353	56400	0.16522
56440	0.25292	56440	0.1711
56480	0.2583	56480	0.16558
56520	0.25177	56520	0.17371
56560	0.24695	56560	0.16685
56600	0.24104	56600	0.16551
56640	0.25119	56640	0.16831
56680	0.2427	56680	0.16671
56720	0.24324	56720	0.16609
56760	0.24238	56760	0.16699
56800	0.2401	56800	0.1744
56840	0.24874	56840	0.17523
56880	0.22952	56880	0.16716
56920	0.24189	56920	0.16895
56960	0.23459	56960	0.17426
57000	0.2342	57000	0.16713
57040	0.23529	57040	0.16334
57080	0.24298	57080	0.16584
57120	0.23055	57120	0.17018
57160	0.23717	57160	0.16725
57200	0.23481	57200	0.16771
57240	0.23194	57240	0.16781
57280	0.23178	57280	0.15946
57320	0.24413	57320	0.16707
57360	0.24299	57360	0.17161
57400	0.24662	57400	0.16869
57440	0.24014	57440	0.16876
57480	0.2431	57480	0.17221
57520	0.23078	57520	0.17142
57560	0.22488	57560	0.16789
57600	0.22875	57600	0.16902
57640	0.23537	57640	0.17348
57680	0.24398	57680	0.16702
57720	0.24857	57720	0.16886
57760	0.23618	57760	0.1703
57800	0.23748	57800	0.16871
57840	0.25242	57840	0.17402
57880	0.25278	57880	0.16437
57920	0.24856	57920	0.16607
57960	0.25261	57960	0.15646
58000	0.24841	58000	0.18027
58040	0.25764	58040	0.16735
58080	0.24978	58080	0.16748
58120	0.26137	58120	0.1629
58160	0.25361	58160	0.16197
58200	0.24593	58200	0.16014
58240	0.26022	58240	0.1613
58280	0.26109	58280	0.16475
58320	0.24605	58320	0.16819
58360	0.23993	58360	0.16144
58400	0.25031	58400	0.16925
58440	0.25586	58440	0.17143
58480	0.25602	58480	0.1683
58520	0.24354	58520	0.17487
58560	0.24651	58560	0.18045
58600	0.24885	58600	0.16453
58640	0.25643	58640	0.1816
58680	0.26334	58680	0.16996
58720	0.24082	58720	0.17216
58760	0.25305	58760	0.17241
58800	0.2455	58800	0.17547
58840	0.2565	58840	0.17365
58880	0.25683	58880	0.17993
58920	0.24351	58920	0.17615
58960	0.24397	58960	0.17384
59000	0.24408	59000	0.1696
59040	0.24297	59040	0.17742
59080	0.24621	59080	0.17224
59120	0.2498	59120	0.17735
59160	0.25973	59160	0.16555
59200	0.24403	59200	0.16007
59240	0.25338	59240	0.17719
59280	0.26384	59280	0.17532
59320	0.26656	59320	0.17217
59360	0.24734	59360	0.1677
59400	0.24749	59400	0.17582
59440	0.25787	59440	0.16699
59480	0.25629	59480	0.17799
59520	0.24422	59520	0.16904
59560	0.25182	59560	0.16976
59600	0.23266	59600	0.16829
59640	0.25057	59640	0.17431
59680	0.23363	59680	0.19384
59720	0.23578	59720	0.17948
59760	0.25029	59760	0.17355
59800	0.24347	59800	0.17896
59840	0.2417	59840	0.16713
59880	0.24604	59880	0.17647
59920	0.25778	59920	0.1731
59960	0.25243	59960	0.18293
60000	0.25111	60000	0.1765
60040	0.27084	60040	0.17712
60080	0.27382	60080	0.17996
60120	0.26111	60120	0.18029
60160	0.23862	60160	0.18339
60200	0.24897	60200	0.17951
60240	0.25266	60240	0.17868
60280	0.25295	60280	0.19205
60320	0.25447	60320	0.17867
60360	0.24305	60360	0.19808
60400	0.24424	60400	0.19306
60440	0.24807	60440	0.19722
60480	0.24855	60480	0.19214
60520	0.26107	60520	0.18845
60560	0.26733	60560	0.19131
60600	0.28073	60600	0.18944
60640	0.2645	60640	0.18927
60680	0.27353	60680	0.1843
60720	0.26535	60720	0.18582
60760	0.28317	60760	0.20021
60800	0.27593	60800	0.18084
60840	0.24755	60840	0.19085
60880	0.26313	60880	0.18471
60920	0.26151	60920	0.19475
60960	0.2771	60960	0.18419
61000	0.26054	61000	0.19145
61040	0.25665	61040	0.18438
61080	0.26066	61080	0.18157
61120	0.27116	61120	0.18903
61160	0.27074	61160	0.18475
61200	0.27092	61200	0.1814
61240	0.26847	61240	0.18446
61280	0.2753	61280	0.18559
61320	0.27424	61320	0.18845
61360	0.26905	61360	0.17868
61400	0.27176	61400	0.18503
61440	0.27632	61440	0.18872
61480	0.27379	61480	0.17949
61520	0.26549	61520	0.1826
61560	0.27402	61560	0.18125
61600	0.27372	61600	0.18394
61640	0.27289	61640	0.19638
61680	0.27207	61680	0.18652
61720	0.26029	61720	0.19299
61760	0.26092	61760	0.18777
61800	0.26805	61800	0.18182
61840	0.2613	61840	0.17913
61880	0.2602	61880	0.18879
61920	0.26868	61920	0.17874
61960	0.25749	61960	0.18988
62000	0.26286	62000	0.18404
62040	0.2604	62040	0.18943
62080	0.26338	62080	0.18797
62120	0.2648	62120	0.18724
62160	0.25671	62160	0.18025
62200	0.26705	62200	0.19506
62240	0.26695	62240	0.1852
62280	0.27199	62280	0.18899
62320	0.26102	62320	0.17933
62360	0.25378	62360	0.18545
62400	0.26444	62400	0.18479
62440	0.25357	62440	0.18369
62480	0.2514	62480	0.185
62520	0.25285	62520	0.17722
62560	0.25588	62560	0.17675
62600	0.27373	62600	0.17507
62640	0.2734	62640	0.18145
62680	0.26851	62680	0.18241
62720	0.25378	62720	0.18174
62760	0.25436	62760	0.17671
62800	0.26717	62800	0.17782
62840	0.25246	62840	0.19378
62880	0.25974	62880	0.17998
62920	0.25552	62920	0.1774
62960	0.25959	62960	0.18529
63000	0.27411	63000	0.19169
63040	0.27036	63040	0.1873
63080	0.26226	63080	0.19711
63120	0.2617	63120	0.18685
63160	0.2653	63160	0.18108
63200	0.25712	63200	0.18488
63240	0.27109	63240	0.18092
63280	0.26464	63280	0.18694
63320	0.26208	63320	0.19086
63360	0.25931	63360	0.19697
63400	0.26914	63400	0.18565
63440	0.2739	63440	0.19741
63480	0.26445	63480	0.19204
63520	0.25873	63520	0.18561
63560	0.27234	63560	0.18963
63600	0.25566	63600	0.18454
63640	0.2701	63640	0.18749
63680	0.25694	63680	0.18811
63720	0.25727	63720	0.18965
63760	0.26404	63760	0.19021
63800	0.27296	63800	0.19075
63840	0.27727	63840	0.18808
63880	0.26676	63880	0.19051
63920	0.27461	63920	0.1906
63960	0.27292	63960	0.19187
64000	0.28543	64000	0.19116
64040	0.27829	64040	0.17866
64080	0.27803	64080	0.18524
64120	0.27897	64120	0.18797
64160	0.28754	64160	0.18075
64200	0.27063	64200	0.18023
64240	0.27604	64240	0.18055
64280	0.27565	64280	0.18819
64320	0.27269	64320	0.18356
64360	0.2981	64360	0.18166
64400	0.28259	64400	0.18441
64440	0.28843	64440	0.17671
64480	0.29213	64480	0.18569
64520	0.28432	64520	0.17876
64560	0.28739	64560	0.18397
64600	0.27668	64600	0.19118
64640	0.27032	64640	0.18839
64680	0.29548	64680	0.1811
64720	0.27889	64720	0.18427
64760	0.28833	64760	0.19026
64800	0.28077	64800	0.17448
64840	0.27789	64840	0.18913
64880	0.28344	64880	0.18204
64920	0.2663	64920	0.20006
64960	0.27754	64960	0.18084
65000	0.29502	65000	0.19064
65040	0.28488	65040	0.19412
65080	0.29151	65080	0.18271
65120	0.27519	65120	0.18533
65160	0.28339	65160	0.19564
65200	0.28106	65200	0.18487
65240	0.27758	65240	0.19089
65280	0.27389	65280	0.18142
65320	0.28614	65320	0.18195
65360	0.29104	65360	0.18445
65400	0.27645	65400	0.18167
65440	0.27134	65440	0.18652
65480	0.27232	65480	0.18295
65520	0.2722	65520	0.17708
65560	0.27704	65560	0.18576
65600	0.27168	65600	0.17765
65640	0.28974	65640	0.19259
65680	0.28202	65680	0.18601
65720	0.27213	65720	0.19083
65760	0.27341	65760	0.18843
65800	0.28408	65800	0.18085
65840	0.27955	65840	0.1832
65880	0.27641	65880	0.18424
65920	0.27548	65920	0.18427
65960	0.26796	65960	0.18266
66000	0.26619	66000	0.18734
66040	0.27431	66040	0.18831
66080	0.26995	66080	0.18627
66120	0.28601	66120	0.18406
66160	0.25822	66160	0.18212
66200	0.2601	66200	0.17715
66240	0.26206	66240	0.16987
66280	0.26094	66280	0.1752
66320	0.26356	66320	0.17296
66360	0.26819	66360	0.1716
66400	0.26191	66400	0.17747
66440	0.26383	66440	0.18195
66480	0.27116	66480	0.17603
66520	0.27712	66520	0.18267
66560	0.28137	66560	0.18482
66600	0.27449	66600	0.18061
66640	0.27476	66640	0.18092
66680	0.26501	66680	0.17082
66720	0.27827	66720	0.1767
66760	0.27199	66760	0.17466
66800	0.26427	66800	0.17596
66840	0.28685	66840	0.17785
66880	0.28628	66880	0.17154
66920	0.28037	66920	0.18932
66960	0.26965	66960	0.18546
67000	0.26762	67000	0.1782
67040	0.27286	67040	0.17653
67080	0.2859	67080	0.17502
67120	0.28175	67120	0.17378
67160	0.27956	67160	0.17645
67200	0.26953	67200	0.17621
67240	0.26561	67240	0.17981
67280	0.27012	67280	0.17554
67320	0.27931	67320	0.18092
67360	0.27942	67360	0.18565
67400	0.26832	67400	0.17744
67440	0.27236	67440	0.17709
67480	0.27285	67480	0.17608
67520	0.2863	67520	0.17069
67560	0.27364	67560	0.1668
67600	0.27774	67600	0.17569
67640	0.28399	67640	0.18833
67680	0.2663	67680	0.1805
67720	0.2741	67720	0.17477
67760	0.28043	67760	0.17627
67800	0.26933	67800	0.18521
67840	0.27532	67840	0.18334
67880	0.25619	67880	0.18325
67920	0.2675	67920	0.17282
67960	0.2592	67960	0.185
68000	0.25744	68000	0.18016
68040	0.27016	68040	0.17549
68080	0.27062	68080	0.17944
68120	0.27304	68120	0.18706
68160	0.2693	68160	0.1783
68200	0.26572	68200	0.17483
68240	0.27017	68240	0.18604
68280	0.25904	68280	0.18631
68320	0.25586	68320	0.18216
68360	0.26566	68360	0.19322
68400	0.27546	68400	0.17649
68440	0.24697	68440	0.17625
68480	0.26063	68480	0.18376
68520	0.27099	68520	0.18403
68560	0.26499	68560	0.18274
68600	0.26715	68600	0.1958
68640	0.27192	68640	0.19005
68680	0.26973	68680	0.19041
68720	0.26866	68720	0.186
68760	0.26845	68760	0.19226
68800	0.25888	68800	0.18443
68840	0.26819	68840	0.19271
68880	0.27892	68880	0.19133
68920	0.27237	68920	0.18257
68960	0.27375	68960	0.1866
69000	0.26589	69000	0.18248
69040	0.27239	69040	0.19124
69080	0.25268	69080	0.18635
69120	0.25693	69120	0.18474
69160	0.27942	69160	0.19953
69200	0.27482	69200	0.17919
69240	0.26261	69240	0.17719
69280	0.27838	69280	0.18596
69320	0.24967	69320	0.20591
69360	0.26488	69360	0.19045
69400	0.27627	69400	0.18735
69440	0.28273	69440	0.19248
69480	0.28549	69480	0.19264
69520	0.2707	69520	0.18862
69560	0.2679	69560	0.19146
69600	0.26849	69600	0.19522
69640	0.27703	69640	0.19727
69680	0.27286	69680	0.19572
69720	0.27683	69720	0.19874
69760	0.26375	69760	0.20339
69800	0.27091	69800	0.19123
69840	0.28442	69840	0.18623
69880	0.27486	69880	0.1897
69920	0.28623	69920	0.19344
69960	0.27983	69960	0.20563
70000	0.28076	70000	0.19977
70040	0.28163	70040	0.20935
70080	0.27801	70080	0.19716
70120	0.28611	70120	0.19131
70160	0.29999	70160	0.1955
70200	0.29152	70200	0.19372
70240	0.28324	70240	0.19912
70280	0.2952	70280	0.20114
70320	0.28657	70320	0.19009
70360	0.28154	70360	0.19466
70400	0.26959	70400	0.18261
70440	0.28308	70440	0.18537
70480	0.2693	70480	0.19807
70520	0.28291	70520	0.19582
70560	0.28568	70560	0.19615
70600	0.27179	70600	0.19242
70640	0.25628	70640	0.18929
70680	0.27659	70680	0.19772
70720	0.27928	70720	0.19389
70760	0.27372	70760	0.19958
70800	0.29701	70800	0.19712
70840	0.29596	70840	0.19647
70880	0.26695	70880	0.19147
70920	0.27713	70920	0.17834
70960	0.2738	70960	0.18892
71000	0.278	71000	0.1826
71040	0.26403	71040	0.18551
71080	0.27636	71080	0.19324
71120	0.28222	71120	0.17988
71160	0.28413	71160	0.18481
71200	0.29153	71200	0.17979
71240	0.28366	71240	0.1764
71280	0.29123	71280	0.17457
71320	0.27294	71320	0.18695
71360	0.2696	71360	0.18174
71400	0.27123	71400	0.17102
71440	0.27954	71440	0.17955
71480	0.28137	71480	0.17928
71520	0.28588	71520	0.17375
71560	0.27087	71560	0.17543
71600	0.27269	71600	0.17574
71640	0.27899	71640	0.17832
71680	0.2796	71680	0.18106
71720	0.27361	71720	0.17845
71760	0.27921	71760	0.19412
71800	0.28887	71800	0.19089
71840	0.28811	71840	0.19589
71880	0.28561	71880	0.19025
71920	0.28614	71920	0.18878
71960	0.26974	71960	0.19889
72000	0.2617	72000	0.18453
72040	0.28348	72040	0.18392
72080	0.28221	72080	0.18657
72120	0.27665	72120	0.17842
72160	0.28083	72160	0.19492
72200	0.27846	72200	0.18217
72240	0.28159	72240	0.18784
72280	0.28596	72280	0.18487
72320	0.27234	72320	0.18811
72360	0.26898	72360	0.18756
72400	0.28752	72400	0.18239
72440	0.26826	72440	0.18219
72480	0.2782	72480	0.18269
72520	0.28856	72520	0.2005
72560	0.28248	72560	0.19093
72600	0.27603	72600	0.18993
72640	0.2879	72640	0.18858
72680	0.27179	72680	0.1998
72720	0.28384	72720	0.18627
72760	0.28646	72760	0.18204
72800	0.29166	72800	0.19635
72840	0.28681	72840	0.19658
72880	0.28088	72880	0.19241
72920	0.29089	72920	0.19677
72960	0.2704	72960	0.20384
73000	0.27378	73000	0.1852
73040	0.28782	73040	0.19223
73080	0.275	73080	0.18732
73120	0.271	73120	0.19148
73160	0.28118	73160	0.1942
73200	0.28443	73200	0.18112
73240	0.28844	73240	0.18877
73280	0.2873	73280	0.18002
73320	0.27559	73320	0.18302
73360	0.26474	73360	0.19141
73400	0.28131	73400	0.19473
73440	0.26796	73440	0.18376
73480	0.27448	73480	0.17935
73520	0.26854	73520	0.18071
73560	0.29032	73560	0.19115
73600	0.28283	73600	0.19037
73640	0.2841	73640	0.18959
73680	0.28712	73680	0.19321
73720	0.27545	73720	0.19693
73760	0.2761	73760	0.19131
73800	0.27186	73800	0.19916
73840	0.27633	73840	0.19854
73880	0.27384	73880	0.19719
73920	0.26445	73920	0.19798
73960	0.26011	73960	0.19607
74000	0.28473	74000	0.19947
74040	0.27411	74040	0.20153
74080	0.26387	74080	0.18359
74120	0.28455	74120	0.18567
74160	0.28759	74160	0.18475
74200	0.28213	74200	0.18566
74240	0.28265	74240	0.19097
74280	0.28949	74280	0.19034
74320	0.28559	74320	0.19424
74360	0.28593	74360	0.19034
74400	0.28097	74400	0.18284
74440	0.28923	74440	0.18981
74480	0.28162	74480	0.18177
74520	0.28746	74520	0.17994
74560	0.29559	74560	0.18832
74600	0.27119	74600	0.17922
74640	0.27809	74640	0.18744
74680	0.27499	74680	0.17702
74720	0.29326	74720	0.17955
74760	0.27076	74760	0.18447
74800	0.29184	74800	0.1798
74840	0.28565	74840	0.18382
74880	0.28939	74880	0.1849
74920	0.29482	74920	0.18934
74960	0.27126	74960	0.1773
75000	0.2746	75000	0.19039
75040	0.26617	75040	0.1901
75080	0.26249	75080	0.19705
75120	0.26525	75120	0.18421
75160	0.2749	75160	0.19083
75200	0.2588	75200	0.18077
75240	0.27209	75240	0.17916
75280	0.27846	75280	0.19417
75320	0.27466	75320	0.17583
75360	0.27413	75360	0.19035
75400	0.27557	75400	0.18225
75440	0.27589	75440	0.17874
75480	0.26432	75480	0.17691
75520	0.27857	75520	0.17686
75560	0.26641	75560	0.17745
75600	0.26904	75600	0.18655
75640	0.27393	75640	0.17678
75680	0.26196	75680	0.18677
75720	0.27064	75720	0.18783
75760	0.27524	75760	0.18681
75800	0.27248	75800	0.17493
75840	0.26914	75840	0.18467
75880	0.27633	75880	0.18713
75920	0.2584	75920	0.17849
75960	0.28054	75960	0.18395
76000	0.27883	76000	0.18861
76040	0.27318	76040	0.18833
76080	0.28227	76080	0.17897
76120	0.28329	76120	0.18644
76160	0.2953	76160	0.17876
76200	0.26047	76200	0.18851
76240	0.2734	76240	0.18394
76280	0.28293	76280	0.18787
76320	0.28102	76320	0.19013
76360	0.28728	76360	0.18621
76400	0.27654	76400	0.18802
76440	0.27094	76440	0.18543
76480	0.28199	76480	0.189
76520	0.27063	76520	0.1811
76560	0.29627	76560	0.19225
76600	0.28346	76600	0.19391
76640	0.28479	76640	0.18995
76680	0.2875	76680	0.19018
76720	0.26747	76720	0.19585
76760	0.27249	76760	0.20505
76800	0.28712	76800	0.19521
76840	0.2702	76840	0.18373
76880	0.27679	76880	0.18714
76920	0.27013	76920	0.18669
76960	0.28121	76960	0.18312
77000	0.28068	77000	0.18808
77040	0.27305	77040	0.18543
77080	0.28415	77080	0.19581
77120	0.27418	77120	0.1934
77160	0.28251	77160	0.1879
77200	0.27932	77200	0.19389
77240	0.28606	77240	0.18214
77280	0.28404	77280	0.18159
77320	0.27863	77320	0.18981
77360	0.28197	77360	0.1872
77400	0.28658	77400	0.19152
77440	0.2807	77440	0.19145
77480	0.27929	77480	0.19319
77520	0.28416	77520	0.18772
77560	0.29615	77560	0.17848
77600	0.29912	77600	0.18422
77640	0.28412	77640	0.18573
77680	0.27851	77680	0.19095
77720	0.28937	77720	0.18374
77760	0.2818	77760	0.19338
77800	0.27993	77800	0.19407
77840	0.27922	77840	0.19881
77880	0.28628	77880	0.19548
77920	0.27521	77920	0.18513
77960	0.26552	77960	0.18345
78000	0.27227	78000	0.18136
78040	0.28093	78040	0.19115
78080	0.28288	78080	0.1826
78120	0.27463	78120	0.18694
78160	0.28166	78160	0.19347
78200	0.27233	78200	0.19343
78240	0.27977	78240	0.18729
78280	0.28601	78280	0.18314
78320	0.27858	78320	0.19443
78360	0.28841	78360	0.18163
78400	0.29074	78400	0.17815
78440	0.30786	78440	0.18285
78480	0.29793	78480	0.18852
78520	0.29455	78520	0.1906
78560	0.28795	78560	0.18143
78600	0.28592	78600	0.17569
78640	0.29371	78640	0.18659
78680	0.29811	78680	0.18294
78720	0.28724	78720	0.1883
78760	0.28377	78760	0.19281
78800	0.29131	78800	0.19034
78840	0.28685	78840	0.21001
78880	0.28908	78880	0.19876
78920	0.30304	78920	0.19184
78960	0.29055	78960	0.18977
79000	0.28645	79000	0.18873
79040	0.27923	79040	0.18772
79080	0.27791	79080	0.18471
79120	0.2937	79120	0.18058
79160	0.27994	79160	0.18945
79200	0.29693	79200	0.1948
79240	0.28733	79240	0.18674
79280	0.27266	79280	0.19306
79320	0.2964	79320	0.18605
79360	0.306	79360	0.18004
79400	0.28636	79400	0.18435
79440	0.29055	79440	0.1712
79480	0.29382	79480	0.17925
79520	0.29635	79520	0.175
79560	0.28606	79560	0.18828
79600	0.30084	79600	0.18734
79640	0.29911	79640	0.17544
79680	0.29198	79680	0.18301
79720	0.28719	79720	0.1795
79760	0.28744	79760	0.16859
79800	0.29319	79800	0.16351
79840	0.29499	79840	0.17265
79880	0.31006	79880	0.17993
[truncated: 3,003 more rows]

## Sheet: Fig. 6c
Temperature	Heat Flow	Temperature	Heat Flow	Temperature	Heat Flow	Temperature	Heat Flow	Temperature	Heat Flow
°C	mW/mg	°C	mW/mg	°C	mW/mg	°C	mW/mg	°C	mW/mg
	E		E_Hmtz		E_Hmtz_Mg10		E_Hmtz_Mg5		E_Hmtz_Mg50
50.0048	-0.0197538	50.0024	-0.0924231	49.9842	-0.202315	49.9747	-0.186777	49.9885	-0.201985
50.0292	-0.0198154	50.0265	-0.0924923	50.009	-0.202408	49.9984	-0.186762	50.014	-0.202192
50.0458	-0.0198385	50.0439	-0.0925231	50.0268	-0.202477	50.0192	-0.1868	50.0303	-0.202285
50.0632	-0.0198846	50.0603	-0.0925769	50.0433	-0.202538	50.0336	-0.186892	50.0471	-0.202354
50.0787	-0.0199538	50.0781	-0.0926385	50.0603	-0.202569	50.05	-0.186985	50.0628	-0.202415
50.0959	-0.0200308	50.0942	-0.0927	50.0756	-0.2026	50.0681	-0.187085	50.0798	-0.202508
50.1219	-0.0201538	50.119	-0.0927385	50.1009	-0.202662	50.0924	-0.187215	50.1041	-0.202654
50.1468	-0.0202308	50.1432	-0.0927308	50.126	-0.202792	50.1187	-0.187308	50.1291	-0.202877
50.1631	-0.0202538	50.1607	-0.0927231	50.143	-0.202915	50.1354	-0.187323	50.1459	-0.203085
50.1798	-0.0202846	50.1769	-0.0927385	50.1596	-0.203015	50.1514	-0.187369	50.1649	-0.203362
50.1961	-0.0203	50.1938	-0.0927538	50.1765	-0.203069	50.1649	-0.187392	50.181	-0.203562
50.221	-0.0203692	50.2187	-0.0927923	50.2008	-0.2031	50.1933	-0.187515	50.2051	-0.203723
50.2467	-0.0204308	50.2446	-0.0928538	50.2264	-0.203177	50.2172	-0.187608	50.2299	-0.203815
50.2631	-0.0204538	50.2611	-0.0929077	50.2426	-0.203269	50.2335	-0.187615	50.2467	-0.203938
50.2802	-0.0204846	50.278	-0.0929692	50.2599	-0.203346	50.2496	-0.187631	50.2627	-0.204046
50.2954	-0.0205077	50.2941	-0.0930538	50.2765	-0.203423	50.2673	-0.187692	50.2806	-0.204192
50.3133	-0.0205462	50.3104	-0.0931231	50.2926	-0.203531	50.2829	-0.1878	50.2963	-0.204338
50.3378	-0.0205769	50.3356	-0.0931385	50.3178	-0.203692	50.3104	-0.187923	50.3218	-0.204485
50.3633	-0.0205769	50.3598	-0.0931385	50.3426	-0.203831	50.3339	-0.188031	50.3465	-0.204692
50.3796	-0.0206231	50.376	-0.0931538	50.3598	-0.203862	50.3511	-0.188108	50.3639	-0.204854
50.397	-0.0206846	50.3933	-0.0932154	50.3768	-0.203869	50.3687	-0.188208	50.3812	-0.205
50.4131	-0.0207692	50.4097	-0.0932923	50.3931	-0.203908	50.3865	-0.1883	50.3963	-0.205108
50.4381	-0.0208692	50.4358	-0.0934154	50.4178	-0.204	50.4104	-0.188323	50.4218	-0.205262
50.4625	-0.0209769	50.4604	-0.0935	50.4433	-0.2041	50.4344	-0.188369	50.4473	-0.205446
50.4796	-0.0210308	50.4776	-0.0935538	50.4594	-0.204131	50.4509	-0.188446	50.4642	-0.205615
50.4962	-0.0210308	50.4943	-0.0936154	50.4763	-0.204162	50.4689	-0.188515	50.4807	-0.205731
50.512	-0.0210308	50.5115	-0.0936769	50.4932	-0.204254	50.4854	-0.188615	50.4975	-0.205823
50.5289	-0.0210538	50.5283	-0.0937154	50.51	-0.204377	50.5014	-0.188662	50.5141	-0.205915
50.5549	-0.0211154	50.5527	-0.0937154	50.5357	-0.204523	50.5272	-0.188662	50.5391	-0.206085
50.5799	-0.0212077	50.5768	-0.0936692	50.5602	-0.204631	50.5485	-0.188662	50.5638	-0.206285
50.5966	-0.0212846	50.5933	-0.0936846	50.5764	-0.204685	50.5668	-0.188677	50.5807	-0.2064
50.6139	-0.0213846	50.6109	-0.0937154	50.5927	-0.204769	50.5827	-0.188885	50.597	-0.2065
50.63	-0.0214538	50.6275	-0.0938154	50.6103	-0.204862	50.6013	-0.189069	50.6142	-0.206615
50.6552	-0.0214692	50.6529	-0.0939231	50.6352	-0.204862	50.6274	-0.189131	50.6389	-0.206808
50.6799	-0.0214923	50.6786	-0.0939923	50.6593	-0.204838	50.6495	-0.189123	50.6637	-0.206992
50.6971	-0.0215692	50.6944	-0.0940077	50.6766	-0.204885	50.6674	-0.189169	50.6797	-0.207138
50.7142	-0.0216923	50.7104	-0.0939769	50.6931	-0.204977	50.6834	-0.189238	50.6969	-0.2073
50.7311	-0.0218	50.7282	-0.0940077	50.7091	-0.2051	50.7028	-0.189277	50.7148	-0.207454
50.7467	-0.0218692	50.744	-0.0940231	50.7268	-0.205162	50.7155	-0.189315	50.7309	-0.207585
50.7714	-0.0219538	50.77	-0.0940538	50.7522	-0.205238	50.7423	-0.189362	50.7559	-0.207715
50.7977	-0.0220308	50.794	-0.0941	50.7767	-0.205323	50.7692	-0.189508	50.7802	-0.207838
50.8135	-0.0221	50.8116	-0.0941308	50.7933	-0.205377	50.7862	-0.189577	50.7977	-0.207962
50.8308	-0.0221077	50.8287	-0.0942	50.8096	-0.205431	50.8028	-0.189623	50.8136	-0.208131
50.8477	-0.0220538	50.8445	-0.0941923	50.8258	-0.205462	50.8179	-0.189646	50.831	-0.208392
50.8721	-0.0219692	50.8691	-0.0941692	50.851	-0.205515	50.8431	-0.189762	50.8566	-0.208638
50.8972	-0.0219923	50.8946	-0.0941769	50.8761	-0.205623	50.8702	-0.189938	50.8809	-0.208777
50.9133	-0.0221154	50.911	-0.0942462	50.8933	-0.205738	50.8849	-0.190023	50.8976	-0.208854
50.9308	-0.0222	50.9286	-0.0943231	50.9101	-0.205823	50.9026	-0.190062	50.9136	-0.208954
50.9479	-0.0222385	50.9453	-0.0943615	50.927	-0.205885	50.9187	-0.1901	50.9312	-0.2091
50.9645	-0.0222154	50.961	-0.0943923	50.9427	-0.205969	50.9346	-0.190146	50.9481	-0.209262
50.989	-0.0221923	50.986	-0.0944	50.9685	-0.206023	50.9621	-0.190231	50.9725	-0.209423
51.014	-0.0222846	51.0112	-0.0944	50.9929	-0.206085	50.9865	-0.1903	50.9989	-0.209546
51.0298	-0.0224231	51.0273	-0.0944	51.0102	-0.206131	51.0025	-0.190338	51.0148	-0.209638
51.0469	-0.0225385	51.0445	-0.0944231	51.0265	-0.206192	51.0195	-0.190392	51.0312	-0.209762
51.0637	-0.0225923	51.0614	-0.0945308	51.0437	-0.206292	51.035	-0.190423	51.0482	-0.209877
51.0893	-0.0225769	51.0874	-0.0947615	51.0684	-0.2063	51.0597	-0.190423	51.0721	-0.210054
51.1141	-0.0226231	51.1116	-0.0948538	51.0931	-0.206262	51.0854	-0.190415	51.0981	-0.210223
51.1305	-0.0226769	51.1279	-0.0948462	51.1098	-0.206292	51.1025	-0.190469	51.1143	-0.210346
51.1472	-0.0227385	51.1451	-0.0948231	51.1274	-0.206369	51.1172	-0.190592	51.1311	-0.210469
51.1637	-0.0227923	51.1614	-0.0948385	51.144	-0.206523	51.1372	-0.190692	51.1464	-0.210585
51.1807	-0.0228231	51.178	-0.0948615	51.1603	-0.206623	51.1531	-0.190785	51.1638	-0.210715
51.2062	-0.0228615	51.2039	-0.0949154	51.1854	-0.206685	51.1777	-0.190915	51.1908	-0.210892
51.2304	-0.0228846	51.2287	-0.0950231	51.2099	-0.206731	51.2014	-0.191077	51.2151	-0.211038
51.2477	-0.0228846	51.2452	-0.0950615	51.2269	-0.206808	51.22	-0.191123	51.2306	-0.211138
51.2643	-0.0228923	51.2615	-0.0951	51.2434	-0.206885	51.2363	-0.191115	51.2481	-0.211208
51.2807	-0.0228846	51.2781	-0.0951308	51.2605	-0.206931	51.2507	-0.191062	51.2644	-0.211315
51.3051	-0.0229462	51.3033	-0.0951692	51.2847	-0.206938	51.2759	-0.191015	51.2892	-0.2115
51.3301	-0.0230846	51.3287	-0.0951846	51.3106	-0.206931	51.3009	-0.191031	51.3141	-0.2117
51.3474	-0.0231385	51.3453	-0.0952	51.3271	-0.206985	51.3164	-0.191031	51.3316	-0.211769
51.365	-0.0231923	51.3616	-0.0952308	51.3424	-0.207062	51.3356	-0.191085	51.3477	-0.211815
51.3808	-0.0232385	51.3779	-0.0952615	51.3602	-0.207138	51.3507	-0.191423	51.364	-0.211885
51.3975	-0.0233077	51.3952	-0.0952846	51.3769	-0.207208	51.3688	-0.191654	51.3806	-0.212008
51.4228	-0.0234077	51.42	-0.0953154	51.4018	-0.207285	51.3943	-0.191715	51.407	-0.212277
51.4486	-0.0234538	51.4454	-0.0953923	51.4267	-0.207392	51.4183	-0.1917	51.4316	-0.212469
51.4645	-0.0234923	51.4625	-0.0954615	51.4443	-0.207485	51.4357	-0.191723	51.4485	-0.212585
51.4811	-0.0235385	51.4794	-0.0955385	51.4615	-0.207569	51.4523	-0.191831	51.4644	-0.212708
51.4974	-0.0235462	51.496	-0.0955692	51.4775	-0.207623	51.4688	-0.191931	51.4817	-0.212854
51.5223	-0.0235385	51.5205	-0.0955462	51.5024	-0.207692	51.4926	-0.192046	51.5066	-0.213054
51.5468	-0.0235308	51.5447	-0.0955231	51.5266	-0.207808	51.5198	-0.192185	51.5309	-0.213192
51.564	-0.0235692	51.5619	-0.0955692	51.5445	-0.207885	51.536	-0.192292	51.5478	-0.213262
51.581	-0.0236538	51.5783	-0.0956308	51.5609	-0.207938	51.5537	-0.192354	51.5643	-0.213369
51.5966	-0.0237	51.5959	-0.0956385	51.5774	-0.207938	51.5702	-0.192408	51.5816	-0.213508
51.614	-0.0237077	51.6122	-0.0956308	51.5936	-0.207892	51.5869	-0.192446	51.5986	-0.213662
51.6387	-0.0237462	51.6365	-0.0956	51.6182	-0.207892	51.6119	-0.192485	51.6233	-0.213823
51.6645	-0.0238077	51.6619	-0.0956	51.6437	-0.207977	51.637	-0.192485	51.6477	-0.213923
51.6812	-0.0239154	51.6777	-0.0956385	51.6601	-0.208077	51.6525	-0.192469	51.6647	-0.213985
51.6986	-0.0240077	51.6948	-0.0956692	51.6776	-0.208169	51.6685	-0.192446	51.6809	-0.214077
51.7152	-0.0240692	51.713	-0.0957231	51.6941	-0.208246	51.6857	-0.192446	51.6979	-0.214223
51.74	-0.0241154	51.7379	-0.0957615	51.7196	-0.208308	51.7114	-0.192508	51.7235	-0.214408
51.7648	-0.0241923	51.7632	-0.0958	51.7444	-0.208323	51.7357	-0.192562	51.7477	-0.214546
51.7805	-0.0242462	51.7792	-0.0958308	51.7599	-0.208338	51.7517	-0.192592	51.7644	-0.214623
51.7979	-0.0242769	51.796	-0.0958615	51.7769	-0.208369	51.7693	-0.192638	51.7805	-0.214738
51.8146	-0.0242769	51.8128	-0.0958846	51.7947	-0.208431	51.787	-0.192669	51.797	-0.214908
51.831	-0.0242846	51.8291	-0.0959077	51.8115	-0.208538	51.802	-0.192708	51.8147	-0.215077
51.8563	-0.0243923	51.8539	-0.0959231	51.8364	-0.208631	51.8277	-0.192808	51.84	-0.215208
51.8818	-0.0245	51.8778	-0.0959308	51.8607	-0.208662	51.853	-0.192923	51.8644	-0.215331
51.8982	-0.0245769	51.8955	-0.0959692	51.8773	-0.208708	51.8719	-0.192954	51.8809	-0.215446
51.9154	-0.0246385	51.913	-0.0959923	51.8943	-0.208762	51.8867	-0.192946	51.8988	-0.215615
51.9314	-0.0246538	51.9296	-0.0960231	51.9111	-0.208846	51.9017	-0.1929	51.9152	-0.215785
51.9566	-0.0246308	51.9547	-0.0960462	51.9363	-0.208938	51.926	-0.192885	51.9399	-0.215946
51.9806	-0.0246077	51.9796	-0.0960846	51.9612	-0.209008	51.9513	-0.193069	51.9643	-0.216131
51.9977	-0.0246231	51.9955	-0.0961	51.9776	-0.209054	51.9697	-0.193215	51.982	-0.216254
52.015	-0.0246692	52.0131	-0.0961231	51.9944	-0.2091	51.9873	-0.193269	51.9984	-0.216354
52.0319	-0.0247154	52.0296	-0.0961538	52.0113	-0.209169	52.0015	-0.193269	52.0148	-0.2164
52.0481	-0.0247538	52.0463	-0.0961692	52.0285	-0.209238	52.0186	-0.1933	52.0317	-0.216477
52.0729	-0.0248769	52.0709	-0.0961923	52.0539	-0.2093	52.0456	-0.193431	52.0561	-0.216638
52.0984	-0.0249308	52.096	-0.0962077	52.0777	-0.209338	52.0718	-0.193577	52.0814	-0.2168
52.1149	-0.0249308	52.1124	-0.0962077	52.0944	-0.209377	52.0871	-0.193638	52.0974	-0.216869
52.1313	-0.0249462	52.1294	-0.0962	52.111	-0.209438	52.1026	-0.193669	52.1153	-0.216969
52.1482	-0.025	52.1458	-0.0961769	52.1283	-0.209546	52.1208	-0.193708	52.1317	-0.217054
52.1732	-0.0251077	52.171	-0.0962231	52.1533	-0.209638	52.1447	-0.1938	52.1565	-0.217215
52.1985	-0.0251692	52.1972	-0.0962846	52.1782	-0.209646	52.1707	-0.193869	52.1818	-0.217392
52.2151	-0.0252	52.2137	-0.0963769	52.1943	-0.209623	52.1876	-0.193854	52.1984	-0.2175
52.2313	-0.0252	52.2295	-0.0964231	52.2103	-0.209631	52.2023	-0.193846	52.2157	-0.217608
52.249	-0.0251846	52.2467	-0.0964385	52.2272	-0.209669	52.2198	-0.193831	52.2322	-0.2177
52.2648	-0.0252	52.2627	-0.0964538	52.2447	-0.209723	52.2373	-0.193862	52.2488	-0.217785
52.2895	-0.0252231	52.2881	-0.0965	52.2693	-0.209815	52.2614	-0.193869	52.2729	-0.217969
52.3135	-0.0252231	52.3135	-0.0966077	52.2952	-0.209908	52.2857	-0.193869	52.2982	-0.218192
52.3307	-0.0252231	52.3291	-0.0966769	52.3115	-0.209985	52.3027	-0.193946	52.3153	-0.218292
52.348	-0.0252462	52.3472	-0.0967154	52.3285	-0.21	52.3211	-0.194046	52.3325	-0.218369
52.3654	-0.0253	52.3647	-0.0967154	52.3453	-0.209969	52.3379	-0.194131	52.3482	-0.218423
52.39	-0.0254077	52.3884	-0.0966462	52.3689	-0.209969	52.3621	-0.194146	52.3734	-0.218554
52.4152	-0.0255231	52.4136	-0.0965615	52.3953	-0.210038	52.3847	-0.194162	52.3984	-0.218638
52.4319	-0.0256385	52.4299	-0.0965769	52.4121	-0.2101	52.402	-0.194208	52.415	-0.218692
52.4487	-0.0257385	52.4464	-0.0966231	52.4283	-0.210169	52.4202	-0.194277	52.4313	-0.218754
52.4656	-0.0257692	52.4633	-0.0966538	52.4445	-0.210231	52.4356	-0.194369	52.4494	-0.218846
52.4824	-0.0257462	52.4807	-0.0967154	52.4612	-0.210315	52.4527	-0.194438	52.4659	-0.219
52.506	-0.0257077	52.5051	-0.0967769	52.4858	-0.210454	52.4788	-0.194477	52.4901	-0.2192
52.5321	-0.0257385	52.5311	-0.0968	52.5123	-0.210531	52.5015	-0.194454	52.515	-0.219362
52.5483	-0.0257923	52.5466	-0.0967769	52.5291	-0.210585	52.519	-0.194469	52.5313	-0.219469
52.5649	-0.0258615	52.5632	-0.0967538	52.5445	-0.210631	52.5358	-0.194492	52.5481	-0.219592
52.5816	-0.0259308	52.5804	-0.0967538	52.5623	-0.210677	52.5534	-0.194492	52.5654	-0.219731
52.6074	-0.0260154	52.606	-0.0967923	52.5867	-0.210785	52.5771	-0.194538	52.59	-0.219869
52.6318	-0.0260923	52.6307	-0.0968692	52.6119	-0.210862	52.6032	-0.194592	52.6151	-0.219962
52.6489	-0.0261231	52.6482	-0.0969077	52.6289	-0.210877	52.6209	-0.194646	52.6323	-0.220062
52.6658	-0.0261615	52.664	-0.0969769	52.6459	-0.210908	52.6357	-0.1947	52.6488	-0.220215
52.6816	-0.0261769	52.6809	-0.0970385	52.6625	-0.210931	52.6524	-0.194762	52.6648	-0.220377
52.6984	-0.0261923	52.6981	-0.0970692	52.6791	-0.210985	52.6707	-0.194877	52.6822	-0.2205
52.7235	-0.0262615	52.7226	-0.0970923	52.704	-0.211108	52.6956	-0.194938	52.7074	-0.220646
52.7483	-0.0263231	52.7463	-0.0970692	52.7293	-0.211231	52.7205	-0.194908	52.7325	-0.220769
52.7653	-0.0263	52.7635	-0.0970692	52.7464	-0.211269	52.7364	-0.194946	52.7488	-0.220846
52.7817	-0.0262769	52.7803	-0.0971	52.7631	-0.211308	52.7536	-0.195154	52.7656	-0.220923
52.7985	-0.0262692	52.7979	-0.0971538	52.7793	-0.211338	52.7707	-0.195585	52.7823	-0.221
52.824	-0.0263692	52.8228	-0.0972692	52.8037	-0.211408	52.7966	-0.195762	52.8075	-0.221108
52.8494	-0.0265154	52.8482	-0.0973538	52.8292	-0.211492	52.8211	-0.195792	52.8323	-0.221238
52.8658	-0.0265462	52.8645	-0.0973769	52.8463	-0.2115	52.8364	-0.1958	52.8484	-0.221346
52.8826	-0.0265615	52.8812	-0.0973615	52.8631	-0.2115	52.8563	-0.195815	52.8663	-0.221454
52.8989	-0.0265846	52.8975	-0.0973538	52.8791	-0.211531	52.8703	-0.195838	52.8828	-0.221554
52.9156	-0.0266385	52.9139	-0.0973538	52.8962	-0.211608	52.8864	-0.195877	52.8994	-0.221631
52.9413	-0.0267692	52.9395	-0.0974231	52.921	-0.2118	52.913	-0.196108	52.9237	-0.221754
52.9662	-0.0268231	52.9647	-0.0975077	52.9454	-0.211946	52.9394	-0.196308	52.9487	-0.2219
52.9827	-0.0267923	52.9819	-0.0975077	52.9632	-0.211977	52.9555	-0.196354	52.9658	-0.222
52.9985	-0.0267538	52.9973	-0.0974923	52.9796	-0.212031	52.9707	-0.196338	52.9827	-0.222138
53.0153	-0.0267077	53.0134	-0.0974923	52.9961	-0.212069	52.9875	-0.196338	52.9992	-0.222285
53.0403	-0.0267385	53.0394	-0.0975769	53.0214	-0.212077	53.0126	-0.196385	53.025	-0.222485
53.0665	-0.0268308	53.0654	-0.0976769	53.0454	-0.212146	53.0377	-0.196438	53.0493	-0.2227
53.0827	-0.0269154	53.082	-0.0977538	53.0621	-0.212231	53.0543	-0.196438	53.0662	-0.222808
53.1002	-0.0270231	53.098	-0.0978154	53.0802	-0.212323	53.0704	-0.196492	53.0826	-0.222892
53.1163	-0.0271077	53.1151	-0.0978615	53.0957	-0.212346	53.0868	-0.196562	53.0987	-0.222938
53.1332	-0.0271846	53.1312	-0.0979308	53.1132	-0.212369	53.1054	-0.196669	53.1165	-0.222969
53.1583	-0.0272308	53.1565	-0.0979923	53.1372	-0.212423	53.1303	-0.196815	53.1411	-0.2231
53.183	-0.0271923	53.181	-0.0980462	53.1628	-0.212523	53.1546	-0.196962	53.1663	-0.223285
53.1997	-0.0271923	53.1975	-0.0980538	53.1796	-0.212608	53.1732	-0.197054	53.1833	-0.2234
53.2153	-0.0272154	53.2144	-0.0980769	53.1966	-0.212662	53.1896	-0.197123	53.1994	-0.223477
53.2325	-0.0272846	53.2308	-0.0980692	53.2134	-0.212708	53.2056	-0.197169	53.2164	-0.223562
53.2577	-0.0273231	53.2567	-0.0980615	53.238	-0.212762	53.2294	-0.197254	53.2416	-0.223677
53.2825	-0.0272769	53.2815	-0.0980846	53.2627	-0.212777	53.2561	-0.197315	53.2663	-0.2238
53.2993	-0.0272769	53.2988	-0.0981538	53.2797	-0.212792	53.2721	-0.197354	53.2827	-0.223915
53.3157	-0.0273231	53.3148	-0.0982462	53.2958	-0.212808	53.2879	-0.197369	53.2996	-0.2241
53.334	-0.0273923	53.3316	-0.0983077	53.3126	-0.212831	53.3048	-0.1974	53.3174	-0.224285
53.3498	-0.0274615	53.3483	-0.0983538	53.3302	-0.2129	53.3222	-0.197469	53.334	-0.224438
53.3749	-0.0275154	53.3726	-0.0983154	53.3546	-0.212962	53.3474	-0.197523	53.3584	-0.224592
53.3999	-0.0275692	53.3986	-0.0982769	53.3791	-0.212969	53.3715	-0.197569	53.3831	-0.2247
53.4169	-0.0276	53.4152	-0.0982769	53.3962	-0.212977	53.3873	-0.197638	53.399	-0.224785
53.4334	-0.0276154	53.4312	-0.0983077	53.4121	-0.212992	53.4051	-0.197723	53.4166	-0.224885
53.4497	-0.0276231	53.4481	-0.0983615	53.4298	-0.213046	53.4231	-0.197762	53.4331	-0.225
53.4744	-0.0276385	53.4736	-0.0984077	53.4547	-0.213131	53.447	-0.197738	53.4586	-0.225138
53.4999	-0.0277615	53.4995	-0.0984462	53.4798	-0.213208	53.4709	-0.197785	53.4838	-0.225262
53.5166	-0.0279308	53.515	-0.0984462	53.4966	-0.213246	53.4894	-0.197877	53.4996	-0.225369
53.5336	-0.0280615	53.5317	-0.0984538	53.5135	-0.213277	53.506	-0.197954	53.5169	-0.225523
53.5509	-0.0281077	53.5487	-0.0984846	53.5294	-0.213346	53.5219	-0.197969	53.5339	-0.225685
53.5663	-0.0280692	53.5652	-0.0985077	53.5462	-0.213415	53.5364	-0.197977	53.5507	-0.225792
53.5912	-0.0280385	53.5906	-0.0985769	53.5714	-0.213546	53.5628	-0.198031	53.5752	-0.225869
53.6171	-0.0280846	53.6156	-0.0986308	53.5966	-0.213662	53.5875	-0.198054	53.6004	-0.225954
53.6334	-0.0281077	53.6319	-0.0986154	53.6143	-0.213715	53.6051	-0.198054	53.6177	-0.226062
53.6501	-0.0281462	53.6479	-0.0985692	53.6302	-0.213754	53.6191	-0.198062	53.6339	-0.226208
53.667	-0.0281846	53.6657	-0.0985154	53.6477	-0.213738	53.6377	-0.198108	53.6509	-0.226385
53.6926	-0.0282692	53.6906	-0.0984923	53.6714	-0.213692	53.6622	-0.198238	53.6758	-0.226623
53.7174	-0.0283	53.7152	-0.0985385	53.6964	-0.213692	53.6873	-0.198423	53.7007	-0.226815
53.7337	-0.0282692	53.7315	-0.0985846	53.7124	-0.213746	53.7058	-0.198454	53.7175	-0.2269
53.7503	-0.0282692	53.749	-0.0986231	53.7301	-0.213838	53.7215	-0.198492	53.7339	-0.226985
53.767	-0.0283	53.7659	-0.0986308	53.7468	-0.2139	53.7385	-0.1985	53.7511	-0.227069
53.7841	-0.0283615	53.7829	-0.0986615	53.7631	-0.213969	53.7556	-0.198492	53.7669	-0.227123
53.8088	-0.0283385	53.807	-0.0986615	53.7888	-0.214046	53.7803	-0.198538	53.7916	-0.227223
53.833	-0.0282769	53.8317	-0.0986308	53.8134	-0.214146	53.8032	-0.198638	53.8169	-0.227362
53.8499	-0.0282615	53.8487	-0.0986154	53.8296	-0.214177	53.8226	-0.198692	53.8337	-0.2275
53.8658	-0.0283077	53.8655	-0.0986	53.8469	-0.214177	53.8385	-0.198769	53.8511	-0.227631
53.8839	-0.0283385	53.8821	-0.0986385	53.8632	-0.214192	53.8549	-0.198838	53.8679	-0.227738
53.9087	-0.0283615	53.9074	-0.0987077	53.8887	-0.214277	53.8805	-0.198869	53.8925	-0.227908
53.9337	-0.0283692	53.9327	-0.0987385	53.9138	-0.214369	53.9044	-0.198877	53.9173	-0.228062
53.9506	-0.0284077	53.9486	-0.0987077	53.9309	-0.214385	53.9197	-0.198908	53.9342	-0.228162
53.9669	-0.0284846	53.9654	-0.0987154	53.9473	-0.2144	53.9385	-0.199023	53.951	-0.228238
53.9843	-0.0285308	53.9819	-0.0987538	53.9632	-0.214415	53.9567	-0.199162	53.9669	-0.228315
54.0005	-0.0285769	53.9998	-0.0987615	53.9793	-0.214462	53.974	-0.1992	53.984	-0.228392
54.0246	-0.0286077	54.0239	-0.0987077	54.0052	-0.214577	53.997	-0.199169	54.0089	-0.228562
54.0506	-0.0286385	54.0487	-0.0986154	54.0308	-0.214715	54.021	-0.199185	54.0349	-0.228777
54.0668	-0.0287	54.0651	-0.0986538	54.0478	-0.214769	54.0373	-0.199254	54.0514	-0.228923
54.0844	-0.0287385	54.0819	-0.0987385	54.0635	-0.214769	54.0548	-0.199354	54.0684	-0.229023
54.1001	-0.0287846	54.0997	-0.0988231	54.0796	-0.214769	54.0723	-0.199423	54.084	-0.229115
54.1254	-0.0288	54.1241	-0.0988308	54.1049	-0.214815	54.0972	-0.1995	54.1088	-0.2292
54.1512	-0.0288462	54.1491	-0.0987692	54.1307	-0.214877	54.1211	-0.199531	54.133	-0.229338
54.1682	-0.0289077	54.1658	-0.0987538	54.1472	-0.214915	54.1398	-0.199577	54.1509	-0.229469
54.185	-0.0289846	54.1823	-0.0987846	54.1636	-0.214938	54.1557	-0.199631	54.1681	-0.229577
54.2001	-0.0290462	54.1987	-0.0988462	54.1802	-0.215	54.1739	-0.199654	54.1853	-0.229677
54.2168	-0.0290615	54.2151	-0.0989	54.1967	-0.215062	54.1902	-0.199685	54.2011	-0.229715
54.2421	-0.0290538	54.2411	-0.0989308	54.2219	-0.215169	54.214	-0.199677	54.2253	-0.229792
54.2671	-0.0290769	54.2651	-0.0989615	54.2473	-0.215231	54.2368	-0.199715	54.2495	-0.229892
54.2847	-0.0291231	54.2823	-0.0989846	54.2638	-0.215254	54.2554	-0.199785	54.2665	-0.229992
54.3017	-0.0292	54.2997	-0.0989923	54.2802	-0.215285	54.2733	-0.199977	54.2839	-0.230085
54.3174	-0.0292308	54.3154	-0.099	54.297	-0.2153	54.2896	-0.200308	54.3011	-0.230169
54.3427	-0.0292231	54.3409	-0.0989692	54.322	-0.215331	54.3158	-0.200431	54.3252	-0.230346
54.367	-0.0292615	54.3659	-0.0989769	54.3471	-0.215354	54.3402	-0.200415	54.3505	-0.230508
54.3849	-0.0293	54.383	-0.0989615	54.3638	-0.215369	54.3551	-0.200362	54.3668	-0.230623
54.4017	-0.0293231	54.3986	-0.0989615	54.3807	-0.215369	54.3736	-0.200331	54.384	-0.230738
54.4176	-0.0293231	54.4159	-0.0989538	54.3972	-0.215377	54.3898	-0.200354	54.3997	-0.230838
54.4348	-0.0293231	54.4326	-0.0989462	54.4134	-0.215423	54.4062	-0.200408	54.4174	-0.230962
54.4594	-0.0294077	54.4573	-0.0989769	54.4393	-0.215531	54.4317	-0.200538	54.4426	-0.231146
54.4841	-0.0295077	54.4824	-0.0990385	54.4629	-0.215631	54.4578	-0.200669	54.4678	-0.231308
54.5018	-0.0295154	54.499	-0.0991	54.4807	-0.215615	54.4739	-0.200723	54.4842	-0.231385
54.5174	-0.0294923	54.516	-0.0991538	54.4973	-0.215585	54.4902	-0.200723	54.501	-0.231431
54.5345	-0.0294308	54.5323	-0.0992308	54.5127	-0.215577	54.5072	-0.200731	54.5167	-0.231492
54.5592	-0.0294308	54.5582	-0.0992846	54.5388	-0.215569	54.5313	-0.200738	54.542	-0.231562
54.5843	-0.0295154	54.5838	-0.0992308	54.5632	-0.215615	54.5573	-0.200777	54.5674	-0.231615
54.6013	-0.0296	54.5989	-0.0991769	54.5801	-0.215662	54.5736	-0.200838	54.5837	-0.231715
54.6184	-0.0296615	54.6163	-0.0991231	54.5964	-0.215708	54.5912	-0.200877	54.6006	-0.231854
54.6351	-0.0297077	54.6327	-0.0991385	54.6146	-0.215746	54.6064	-0.200915	54.6184	-0.231992
54.6519	-0.0297538	54.6492	-0.0991846	54.6305	-0.215785	54.6226	-0.200985	54.6334	-0.232069
54.676	-0.0298154	54.6752	-0.0992308	54.6563	-0.215808	54.6495	-0.201046	54.659	-0.2321
54.701	-0.0298462	54.6998	-0.0992385	54.6805	-0.215854	54.6736	-0.201146	54.6846	-0.232169
54.718	-0.0298923	54.7163	-0.0992308	54.6973	-0.2159	54.6922	-0.201169	54.7008	-0.232262
54.735	-0.0299385	54.7332	-0.0992077	54.7135	-0.215923	54.708	-0.201169	54.7176	-0.232377
54.7528	-0.0299923	54.7505	-0.0991846	54.73	-0.215938	54.7238	-0.201154	54.7335	-0.232531
54.7764	-0.0299769	54.775	-0.0990769	54.7553	-0.215946	54.7478	-0.201192	54.7596	-0.232731
54.8006	-0.0299385	54.7991	-0.0990615	54.7813	-0.215992	54.7751	-0.201285	54.7846	-0.232862
54.817	-0.0299538	54.8171	-0.0991154	54.7985	-0.216077	54.792	-0.201331	54.8005	-0.232915
54.8351	-0.03	54.8338	-0.0992	54.815	-0.216123	54.806	-0.201362	54.8173	-0.232938
54.8517	-0.0300846	54.8504	-0.0992385	54.8309	-0.216208	54.8232	-0.201369	54.834	-0.233
54.8686	-0.0301231	54.8671	-0.0992231	54.8477	-0.216277	54.8402	-0.201438	54.8501	-0.233077
54.8941	-0.0300923	54.8916	-0.0991769	54.8731	-0.216338	54.8656	-0.201515	54.8756	-0.233192
54.9182	-0.0300846	54.9168	-0.0990923	54.8981	-0.216346	54.8903	-0.2016	54.9002	-0.233369
54.9352	-0.0301308	54.9324	-0.0990615	54.9142	-0.216354	54.9079	-0.201638	54.9168	-0.2335
54.9514	-0.0302077	54.9492	-0.0990462	54.9304	-0.216354	54.9248	-0.201623	54.934	-0.233592
54.9674	-0.0302615	54.9669	-0.0990308	54.948	-0.216392	54.9398	-0.201638	54.9511	-0.233662
54.9941	-0.0303	54.9916	-0.0990154	54.9727	-0.216477	54.9656	-0.201608	54.9758	-0.233792
55.0187	-0.0302769	55.0166	-0.0989923	54.9989	-0.216585	54.9904	-0.201685	55.0011	-0.233923
55.0347	-0.0302923	55.0341	-0.099	55.0156	-0.216623	55.0074	-0.201723	55.0178	-0.234023
55.0518	-0.0303462	55.0503	-0.0990308	55.0316	-0.216631	55.0244	-0.201792	55.034	-0.234046
55.0681	-0.0304154	55.0676	-0.0990308	55.0479	-0.216608	55.0406	-0.201892	55.0504	-0.234038
55.0859	-0.0304846	55.0836	-0.0989923	55.0642	-0.2166	55.0584	-0.201931	55.0668	-0.234077
55.1109	-0.0305077	55.1089	-0.0989462	55.0892	-0.216646	55.0838	-0.201954	55.0923	-0.234262
55.1359	-0.0305	55.133	-0.0989538	55.115	-0.216731	55.1078	-0.201915	55.1174	-0.234469
55.1528	-0.0304846	55.1501	-0.0990077	55.1318	-0.216777	55.1235	-0.201892	55.1341	-0.234569
55.1683	-0.0305	55.1676	-0.0990538	55.1486	-0.216785	55.1407	-0.2019	55.1511	-0.234608
55.185	-0.0305231	55.1844	-0.0990615	55.1654	-0.216777	55.1553	-0.201946	55.1678	-0.234662
55.2107	-0.0306	55.2086	-0.0990154	55.1894	-0.216808	55.182	-0.202062	55.1925	-0.234808
55.2357	-0.0306692	55.2336	-0.0990077	55.2142	-0.216892	55.207	-0.2022	55.2174	-0.234946
55.2527	-0.0307077	55.2505	-0.0990308	55.2315	-0.216938	55.2252	-0.202269	55.234	-0.235031
55.2686	-0.0307538	55.2673	-0.0990615	55.2475	-0.216985	55.2428	-0.202331	55.2508	-0.235108
55.2862	-0.0307769	55.2838	-0.0990769	55.2651	-0.217015	55.2586	-0.202346	55.2674	-0.235154
55.3033	-0.0307923	55.3004	-0.0990846	55.2819	-0.217054	55.275	-0.2023	55.2842	-0.235231
55.328	-0.0308231	55.3258	-0.0990692	55.3069	-0.217069	55.2984	-0.202269	55.3092	-0.235338
55.3527	-0.0308538	55.3512	-0.0990231	55.3303	-0.217031	55.3243	-0.2023	55.3339	-0.235462
55.3688	-0.0308538	55.3679	-0.0989692	55.3479	-0.216985	55.3402	-0.2024	55.3502	-0.235538
55.3857	-0.0308385	55.3835	-0.0989385	55.3645	-0.216992	55.3586	-0.202462	55.3668	-0.2356
55.402	-0.0308385	55.4001	-0.0989462	55.3817	-0.217015	55.3751	-0.202508	55.3837	-0.2357
55.4275	-0.0308692	55.4253	-0.0990077	55.4062	-0.217085	55.3997	-0.202515	55.409	-0.235815
55.4524	-0.0309538	55.4515	-0.0990846	55.4319	-0.217123	55.4244	-0.202554	55.4338	-0.235954
55.4694	-0.0309923	55.4689	-0.0991308	55.448	-0.217162	55.4411	-0.202608	55.4507	-0.236015
55.4858	-0.0310154	55.4842	-0.0991385	55.4649	-0.217177	55.4582	-0.202638	55.4675	-0.236069
55.503	-0.0310077	55.5024	-0.0991154	55.4819	-0.217192	55.4742	-0.202662	55.484	-0.236115
55.5198	-0.0309846	55.5184	-0.0991	55.4986	-0.217231	55.4904	-0.202692	55.501	-0.236169
55.5437	-0.0309846	55.5425	-0.0990923	55.5234	-0.217262	55.516	-0.202738	55.5259	-0.236277
55.5692	-0.0310231	55.5674	-0.0991462	55.548	-0.217308	55.5422	-0.202762	55.551	-0.236385
55.5863	-0.0310615	55.5842	-0.0991923	55.5642	-0.2173	55.5574	-0.202762	55.5677	-0.236454
55.6026	-0.0311	55.6022	-0.0992231	55.582	-0.217315	55.574	-0.202769	55.584	-0.236546
55.6199	-0.0311385	55.6184	-0.0992308	55.5978	-0.217331	55.5919	-0.202769	55.6005	-0.236638
55.6445	-0.0311538	55.6429	-0.0991769	55.6237	-0.217377	55.6164	-0.202769	55.6255	-0.2368
55.6699	-0.0311538	55.668	-0.0991692	55.6477	-0.217431	55.6403	-0.202846	55.6511	-0.236962
55.6858	-0.0312154	55.6854	-0.0991769	55.6643	-0.217469	55.6575	-0.202915	55.6679	-0.237062
55.7028	-0.0313	55.7015	-0.0991769	55.6809	-0.217492	55.6758	-0.202977	55.6846	-0.237154
55.7204	-0.0313538	55.7185	-0.0991769	55.6988	-0.217515	55.6925	-0.203008	55.7012	-0.237223
55.7361	-0.0313846	55.7351	-0.0991692	55.7151	-0.217538	55.7092	-0.203031	55.7181	-0.237262
55.7611	-0.0314	55.7595	-0.0991462	55.7401	-0.217554	55.7344	-0.203077	55.7428	-0.237331
55.7865	-0.0314462	55.7847	-0.0991077	55.7656	-0.217615	55.7576	-0.203115	55.7682	-0.237469
55.8037	-0.0314692	55.8014	-0.0991077	55.7813	-0.217654	55.7756	-0.203092	55.7846	-0.237569
55.8199	-0.0314538	55.8178	-0.0991538	55.7993	-0.217715	55.7921	-0.2031	55.8016	-0.237638
55.8365	-0.0314462	55.8351	-0.0992077	55.815	-0.217754	55.8083	-0.203054	55.8168	-0.2377
55.8606	-0.0314385	55.861	-0.0992462	55.8403	-0.217769	55.833	-0.203023	55.8425	-0.237746
55.8869	-0.0314846	55.8846	-0.0991615	55.8656	-0.217792	55.8579	-0.203069	55.8676	-0.237831
55.9027	-0.0315385	55.9014	-0.0990846	55.8822	-0.217815	55.8744	-0.203215	55.8844	-0.237915
55.9206	-0.0315923	55.9176	-0.0990462	55.8981	-0.217862	55.8921	-0.203346	55.9018	-0.238031
55.9368	-0.0316154	55.9345	-0.0990538	55.9146	-0.2179	55.9099	-0.203408	55.9181	-0.238138
55.9537	-0.0316	55.9515	-0.0990769	55.9319	-0.217954	55.9264	-0.203462	55.9343	-0.238223
55.978	-0.0316	55.9768	-0.0990923	55.957	-0.218054	55.9505	-0.203385	55.96	-0.238269
56.004	-0.0316231	56.0016	-0.0990923	55.9819	-0.218131	55.974	-0.203254	55.984	-0.238362
56.0209	-0.0316231	56.019	-0.0990769	55.999	-0.218177	55.9904	-0.2032	56.0013	-0.238454
56.0367	-0.0316077	56.0353	-0.0990769	56.0148	-0.218162	56.0077	-0.203231	56.0181	-0.238562
56.0536	-0.0316154	56.0521	-0.0990538	56.0317	-0.218123	56.0253	-0.203285	56.0345	-0.238662
56.0788	-0.0316692	56.077	-0.0990538	56.0569	-0.2181	56.0515	-0.203408	56.0592	-0.238769
56.1033	-0.0316769	56.1025	-0.0991	56.082	-0.218123	56.0776	-0.203423	56.0843	-0.238838
56.1201	-0.0316615	56.1191	-0.0991615	56.0978	-0.218154	56.093	-0.203362	56.1016	-0.2389
56.1362	-0.0316923	56.1363	-0.0992	56.1159	-0.218192	56.1068	-0.2033	56.1178	-0.238954
56.1536	-0.0317385	56.1529	-0.0991923	56.1327	-0.218215	56.1247	-0.203269	56.1333	-0.239008
56.1718	-0.0317923	56.1684	-0.0991615	56.1491	-0.218215	56.142	-0.2033	56.1509	-0.239054
56.1951	-0.0318077	56.1937	-0.0991308	56.1736	-0.218246	56.1679	-0.203354	56.176	-0.239177
56.2206	-0.0317385	56.2185	-0.0991615	56.1993	-0.218292	56.1932	-0.203354	56.202	-0.239362
56.2362	-0.0317154	56.2358	-0.0991846	56.2151	-0.218323	56.2086	-0.203362	56.2185	-0.239477
56.2533	-0.0317077	56.2514	-0.0991769	56.2322	-0.218323	56.2259	-0.2034	56.2352	-0.239538
56.2703	-0.0317385	56.2686	-0.0991462	56.2487	-0.218331	56.2421	-0.203485	56.2521	-0.239546
56.295	-0.0317923	56.2938	-0.0991231	56.2738	-0.218446	56.2686	-0.203569	56.2762	-0.239546
56.3205	-0.0318385	56.32	-0.0991615	56.2994	-0.218523	56.2925	-0.203515	56.3006	-0.239546
56.3374	-0.0318846	56.3359	-0.0991538	56.3161	-0.218515	56.3082	-0.203446	56.3171	-0.239615
56.3541	-0.0319	56.3525	-0.0991	56.3327	-0.218477	56.3237	-0.203408	56.334	-0.239731
56.3715	-0.0319077	56.3683	-0.0990462	56.3485	-0.218446	56.3419	-0.203446	56.3509	-0.239877
56.3871	-0.0319462	56.385	-0.0990154	56.365	-0.218462	56.3591	-0.203554	56.3687	-0.240108
56.4119	-0.0319846	56.41	-0.0990692	56.3902	-0.218538	56.3852	-0.203615	56.394	-0.240262
56.4369	-0.0319692	56.4351	-0.0991308	56.4158	-0.218646	56.4101	-0.203554	56.4185	-0.240308
56.4534	-0.0319308	56.4528	-0.0991385	56.4323	-0.2187	56.4252	-0.2035	56.4346	-0.240308
56.4697	-0.0318923	56.4693	-0.0991385	56.449	-0.218731	56.4423	-0.203515	56.4511	-0.240338
56.4871	-0.0318923	56.4855	-0.0990923	56.4662	-0.218715	56.4598	-0.203562	56.4679	-0.2404
56.5121	-0.0319615	56.5102	-0.0990692	56.4904	-0.2187	56.4855	-0.203623	56.4928	-0.240538
56.538	-0.0320231	56.5361	-0.0990923	56.5163	-0.218777	56.5092	-0.203623	56.5179	-0.240692
56.5548	-0.0320308	56.5524	-0.0991	56.5327	-0.218877	56.5262	-0.203615	56.535	-0.240792
56.571	-0.0320308	56.5704	-0.0990769	56.5499	-0.218946	56.542	-0.203592	56.552	-0.240838
56.5875	-0.0320692	56.5855	-0.0990615	56.5657	-0.218985	56.5592	-0.203569	56.5687	-0.240908
56.6041	-0.0321692	56.6025	-0.0990615	56.582	-0.218992	56.5759	-0.203569	56.5846	-0.240977
56.6298	-0.0322846	56.6277	-0.0991	56.6075	-0.218954	56.6008	-0.203592	56.61	-0.241062
56.6545	-0.0322846	56.653	-0.0990615	56.632	-0.218969	56.6268	-0.203608	56.6343	-0.241169
56.6708	-0.0322615	56.6691	-0.0989846	56.6494	-0.219008	56.6429	-0.203654	56.6519	-0.241208
56.6876	-0.0322692	56.6861	-0.0989385	56.6653	-0.219054	56.6605	-0.203692	56.6687	-0.241269
56.7047	-0.0323231	56.7028	-0.0989231	56.6832	-0.219077	56.677	-0.203754	56.6849	-0.241308
56.7298	-0.0323615	56.728	-0.0989154	56.7077	-0.219069	56.7019	-0.203723	56.7097	-0.241338
56.755	-0.0323308	56.7521	-0.0989538	56.7328	-0.219054	56.7246	-0.203669	56.7353	-0.241431
56.7704	-0.0322923	56.7698	-0.099	56.7494	-0.219085	56.7438	-0.203654	56.7518	-0.241569
56.7884	-0.0322923	56.7864	-0.0990538	56.7667	-0.219115	56.7596	-0.203677	56.7685	-0.2417
56.8037	-0.0323	56.8038	-0.0990692	56.7835	-0.219138	56.7763	-0.203715	56.7856	-0.241762
56.8217	-0.0323077	56.8193	-0.0990692	56.7995	-0.2192	56.794	-0.203746	56.8012	-0.241762
56.8466	-0.0323615	56.8451	-0.0990154	56.824	-0.219231	56.8183	-0.203792	56.8257	-0.241792
56.8723	-0.0324462	56.8697	-0.0989615	56.8493	-0.219292	56.843	-0.203769	56.8517	-0.241908
56.8886	-0.0324923	56.8859	-0.0989154	56.8665	-0.219331	56.8587	-0.203754	56.8693	-0.242023
56.9049	-0.0325385	56.9039	-0.0989385	56.8824	-0.219354	56.8766	-0.203769	56.8856	-0.242092
56.9212	-0.0325308	56.92	-0.099	56.9004	-0.219377	56.8933	-0.203792	56.9018	-0.242123
56.9465	-0.0324769	56.9458	-0.0989923	56.9243	-0.219385	56.9187	-0.203854	56.9263	-0.242177
56.9718	-0.0324846	56.9692	-0.0989462	56.949	-0.219377	56.9451	-0.203877	56.9516	-0.242285
56.9885	-0.0324923	56.9862	-0.0988923	56.9676	-0.219385	56.9595	-0.203915	56.9695	-0.242385
57.0055	-0.0325231	57.0035	-0.0988846	56.9828	-0.219377	56.9779	-0.203915	56.9844	-0.242462
57.0212	-0.0325154	57.0196	-0.0988692	56.9999	-0.219369	56.9937	-0.203885	57.0014	-0.242523
57.0385	-0.0324692	57.0368	-0.0988615	57.0167	-0.219362	57.01	-0.203877	57.0188	-0.242554
57.0632	-0.0324	57.062	-0.0988231	57.0412	-0.219308	57.0355	-0.203885	57.0437	-0.242569
57.0885	-0.0323923	57.0867	-0.0987923	57.0652	-0.219269	57.0606	-0.203877	57.0685	-0.242562
57.1045	-0.0324462	57.1032	-0.0987923	57.0823	-0.219331	57.0773	-0.203838	57.0853	-0.242631
57.1222	-0.0325077	57.1199	-0.0987846	57.0996	-0.219454	57.0928	-0.203792	57.102	-0.242738
57.1396	-0.0325462	57.1366	-0.0987846	57.1168	-0.219562	57.1097	-0.203777	57.1186	-0.242846
57.1637	-0.0325308	57.1617	-0.0987846	57.142	-0.219631	57.1356	-0.2039	57.1443	-0.242938
57.188	-0.0325	57.1876	-0.0988154	57.1668	-0.219654	57.1612	-0.203985	57.1686	-0.242977
57.2049	-0.0324923	57.2042	-0.0988308	57.1838	-0.219646	57.1775	-0.204031	57.1853	-0.243023
57.2218	-0.0324846	57.2218	-0.0988462	57.2002	-0.219638	57.1931	-0.204046	57.2016	-0.243092
57.2384	-0.0325	57.2376	-0.0988462	57.2166	-0.219623	57.2123	-0.204038	57.2188	-0.243162
57.255	-0.0325385	57.2549	-0.0988231	57.2337	-0.219608	57.2286	-0.204031	57.2362	-0.243238
57.2808	-0.0326308	57.279	-0.0987538	57.2584	-0.219608	57.252	-0.203923	57.2606	-0.243323
57.3057	-0.0326538	57.3039	-0.0986692	57.2835	-0.219623	57.2754	-0.2038	57.2854	-0.243446
57.3224	-0.0326308	57.3199	-0.0986538	57.2997	-0.219654	57.2922	-0.203731	57.3027	-0.243523
57.3389	-0.0326154	57.3381	-0.0986615	57.3174	-0.219692	57.3103	-0.203738	57.3197	-0.243592
57.3557	-0.0326385	57.3547	-0.0986615	57.333	-0.219731	57.3265	-0.203808	57.3362	-0.243631
57.3803	-0.0327077	57.3793	-0.0986308	57.3591	-0.219785	57.3532	-0.203992	57.3611	-0.243654
57.4062	-0.0327846	57.4036	-0.0986154	57.3841	-0.219823	57.3785	-0.204046	57.3854	-0.243785
57.4227	-0.0328077	57.4212	-0.0986154	57.4011	-0.219846	57.3942	-0.203992	57.4021	-0.243892
57.4388	-0.0328154	57.438	-0.0986154	57.417	-0.219877	57.4101	-0.203908	57.4198	-0.244023
57.4556	-0.0328385	57.4547	-0.0985538	57.434	-0.219923	57.4268	-0.203869	57.4356	-0.244108
57.4724	-0.0328308	57.4708	-0.0984769	57.4509	-0.219954	57.4432	-0.203923	57.4526	-0.244115
57.4978	-0.0328077	57.4953	-0.0983846	57.4752	-0.219915	57.4699	-0.204	57.4778	-0.244115
57.5226	-0.0327846	57.521	-0.0984	57.5002	-0.219846	57.4937	-0.204046	57.5027	-0.244131
57.5389	-0.0327923	57.5375	-0.0984	57.5169	-0.219838	57.5098	-0.204062	57.5188	-0.244177
57.5566	-0.0328077	57.5546	-0.0983846	57.5345	-0.219885	57.5272	-0.2041	57.5356	-0.244246
57.5729	-0.0328385	57.5706	-0.0983692	57.5505	-0.219954	57.5443	-0.2041	57.5525	-0.244269
57.5977	-0.0328308	57.5956	-0.0983846	57.5759	-0.220008	57.5699	-0.204092	57.5774	-0.244408
57.6223	-0.0327923	57.6221	-0.0984769	57.6007	-0.219977	57.5939	-0.204023	57.6036	-0.244508
57.6391	-0.0327769	57.6388	-0.0985077	57.6171	-0.219969	57.6115	-0.204008	57.6198	-0.244538
57.6561	-0.0327692	57.6555	-0.0985308	57.6329	-0.220023	57.6277	-0.204054	57.6363	-0.244554
57.6725	-0.0327846	57.6712	-0.0985077	57.6508	-0.220085	57.6442	-0.204054	57.6523	-0.244577
57.6893	-0.0328154	57.6884	-0.0984846	57.6683	-0.220162	57.6629	-0.204054	57.6689	-0.244623
57.7138	-0.0328231	57.7127	-0.0984769	57.6927	-0.220177	57.6859	-0.204069	57.6944	-0.244708
57.7394	-0.0328538	57.7386	-0.0984769	57.7173	-0.220123	57.7136	-0.204115	57.7195	-0.244754
57.7562	-0.0328846	57.7539	-0.0984692	57.7336	-0.220069	57.7283	-0.204169	57.7362	-0.244792
57.7733	-0.0328923	57.772	-0.0984462	57.7503	-0.220015	57.7463	-0.204154	57.7526	-0.244854
57.79	-0.0329	57.7872	-0.0984154	57.7669	-0.220031	57.7618	-0.2041	57.7699	-0.244923
57.8148	-0.0328769	57.813	-0.0982846	57.7929	-0.220069	57.7862	-0.204046	57.7944	-0.245092
57.839	-0.0328308	57.8377	-0.0981692	57.8177	-0.220123	57.8116	-0.204085	57.8206	-0.245215
57.8553	-0.0328231	57.8547	-0.0981615	57.8347	-0.220138	57.8294	-0.204138	57.8372	-0.245285
57.8723	-0.0328462	57.8718	-0.0982077	57.8515	-0.220169	57.845	-0.204154	57.853	-0.245346
57.8894	-0.0328923	57.8887	-0.0982769	57.8684	-0.220162	57.862	-0.204115	57.8699	-0.2454
57.907	-0.0329769	57.9056	-0.0982615	57.8849	-0.220123	57.8772	-0.2041	57.8872	-0.245477
57.9325	-0.0330385	57.9293	-0.0981462	57.9086	-0.2201	57.9028	-0.204208	57.9121	-0.245523
57.9561	-0.0330538	57.9544	-0.0980385	57.9342	-0.220169	57.9293	-0.204362	57.9369	-0.245531
57.9741	-0.0330308	57.971	-0.0980385	57.951	-0.220223	57.9469	-0.204392	57.9525	-0.245538
57.9897	-0.0330154	57.9884	-0.0980385	57.9674	-0.2202	57.9621	-0.204377	57.9697	-0.245592
58.006	-0.0330077	58.0054	-0.0980231	57.9844	-0.220162	57.9778	-0.204331	57.9858	-0.245685
58.0319	-0.0330385	58.0298	-0.0979462	58.0096	-0.220169	58.0032	-0.204308	58.0116	-0.245777
58.0568	-0.0330692	58.0551	-0.0979308	58.0351	-0.220192	58.0284	-0.204269	58.0368	-0.245862
58.0743	-0.0330769	58.0715	-0.0979769	58.0521	-0.220192	58.044	-0.204215	58.0537	-0.245892
58.09	-0.0330846	58.0879	-0.0980154	58.0686	-0.220177	58.062	-0.204177	58.0702	-0.245931
58.1067	-0.0330462	58.1047	-0.0980077	58.0841	-0.220185	58.0776	-0.204146	58.0869	-0.245985
58.1231	-0.0330385	58.1224	-0.098	58.1019	-0.220246	58.0953	-0.204177	58.1031	-0.246062
58.1485	-0.0330846	58.1473	-0.0980769	58.1266	-0.220346	58.1203	-0.204208	58.1293	-0.246262
58.1742	-0.0331231	58.1736	-0.0981538	58.1512	-0.220385	58.1459	-0.204223	58.1544	-0.246438
58.1907	-0.0331	58.1898	-0.0981538	58.1688	-0.220369	58.162	-0.204238	58.1712	-0.246462
58.2069	-0.0330385	58.2057	-0.0980923	58.1847	-0.220362	58.1793	-0.204262	58.1866	-0.246485
58.2232	-0.0329923	58.2217	-0.0980154	58.2027	-0.220385	58.1964	-0.204315	58.2036	-0.246523
58.2483	-0.0330077	58.2472	-0.0979538	58.227	-0.220431	58.2203	-0.204385	58.2287	-0.246654
58.2741	-0.0330154	58.2725	-0.0979462	58.2516	-0.220492	58.2466	-0.204354	58.2536	-0.246823
58.2905	-0.0329923	58.29	-0.0979615	58.2687	-0.220492	58.2604	-0.204315	58.2711	-0.246908
58.3072	-0.0329462	58.3064	-0.0979692	58.2854	-0.220454	58.2783	-0.204323	58.2887	-0.246992
58.3238	-0.0329615	58.3231	-0.0979462	58.3016	-0.220446	58.2952	-0.204423	58.3052	-0.247069
58.3399	-0.0330231	58.3393	-0.0978846	58.3184	-0.220454	58.3127	-0.204523	58.322	-0.247131
58.3659	-0.0331385	58.3642	-0.0978385	58.3435	-0.220485	58.338	-0.204515	58.3463	-0.247238
58.3911	-0.0331769	58.3889	-0.0978231	58.3686	-0.220477	58.362	-0.204392	58.3711	-0.247308
58.4069	-0.0331538	58.4057	-0.0978154	58.3857	-0.220462	58.3785	-0.204323	58.3868	-0.247315
58.4239	-0.0331769	58.4233	-0.0978077	58.4022	-0.220469	58.3962	-0.204308	58.4028	-0.247308
58.4406	-0.0331923	58.4398	-0.0977538	58.418	-0.220485	58.4118	-0.204331	58.42	-0.2474
58.4663	-0.0332077	58.4638	-0.0976846	58.4437	-0.220562	58.4369	-0.204362	58.4468	-0.247654
58.4909	-0.0331538	58.4893	-0.0976692	58.4697	-0.220669	58.4633	-0.204338	58.4717	-0.247885
58.5082	-0.0331077	58.5056	-0.0976692	58.4866	-0.220723	58.4778	-0.204323	58.4892	-0.247915
58.5241	-0.0330538	58.522	-0.0976615	58.5027	-0.220777	58.4953	-0.204285	58.5059	-0.247962
58.5407	-0.0330231	58.5396	-0.0976692	58.5191	-0.220792	58.5138	-0.204262	58.5216	-0.247977
58.5571	-0.0330462	58.5556	-0.0976692	58.5361	-0.220815	58.5278	-0.204238	58.5384	-0.247992
58.5827	-0.0330692	58.5809	-0.0976	58.5603	-0.220854	58.5538	-0.204231	58.5623	-0.248077
58.6072	-0.0330615	58.6056	-0.0975846	58.5859	-0.220831	58.579	-0.2043	58.5879	-0.248177
58.6233	-0.0330308	58.6234	-0.0975923	58.602	-0.220769	58.596	-0.204331	58.6044	-0.248254
58.6407	-0.0329923	58.6397	-0.0976385	58.6184	-0.220715	58.6127	-0.204308	58.6212	-0.248315
58.6569	-0.0329769	58.6558	-0.0976462	58.636	-0.220685	58.6294	-0.204262	58.638	-0.248369
58.6824	-0.0329692	58.6812	-0.0976692	58.6605	-0.220769	58.654	-0.204215	58.6626	-0.248469
58.7075	-0.0330308	58.7068	-0.0976769	58.6862	-0.220846	58.6798	-0.204177	58.6883	-0.248523
58.7251	-0.0330923	58.7235	-0.0976385	58.7017	-0.220854	58.6959	-0.204154	58.7047	-0.248515
58.7416	-0.0331154	58.7405	-0.0975538	58.7188	-0.220808	58.7131	-0.204131	58.7208	-0.248531
58.7587	-0.0331	58.7556	-0.0974308	58.7344	-0.220746	58.729	-0.204138	58.7369	-0.248531
58.7741	-0.0331154	58.773	-0.0973154	58.7517	-0.220715	58.7459	-0.204185	58.7545	-0.248569
58.7995	-0.0331538	58.7978	-0.0972769	58.7772	-0.220738	58.7719	-0.204254	58.7793	-0.248754
58.8242	-0.0331769	58.8235	-0.0973077	58.8027	-0.220792	58.7963	-0.204269	58.8058	-0.248869
58.8407	-0.0331231	58.8402	-0.0973385	58.8188	-0.220815	58.8126	-0.204246	58.8217	-0.248915
58.8582	-0.0331154	58.8559	-0.0973462	58.8356	-0.220815	58.8295	-0.204208	58.8373	-0.248962
58.8745	-0.0331538	58.8732	-0.0972846	58.8524	-0.220785	58.8459	-0.204154	58.8544	-0.248985
58.9005	-0.0332308	58.8982	-0.0972154	58.8766	-0.220669	58.871	-0.204123	58.8798	-0.249077
58.9253	-0.0332154	58.9231	-0.0971231	58.9004	-0.220638	58.8966	-0.204123	58.9046	-0.249185
58.9405	-0.0331923	58.9401	-0.0971154	58.9179	-0.220646	58.9135	-0.2041	58.9205	-0.249238
58.9575	-0.0331615	58.9561	-0.0971231	58.9355	-0.220708	58.9305	-0.204085	58.938	-0.2493
58.9753	-0.0331385	58.973	-0.0971385	58.9523	-0.220762	58.9451	-0.204085	58.9543	-0.249354
58.9919	-0.0331	58.9899	-0.0971615	58.9693	-0.220762	58.9625	-0.204077	58.9709	-0.249415
59.0162	-0.0330308	59.0143	-0.0970846	58.9947	-0.220754	58.988	-0.2041	58.9971	-0.249477
59.0414	-0.0330077	59.0388	-0.0969462	59.0186	-0.2207	59.0143	-0.204146	59.0215	-0.249485
59.0582	-0.0329769	59.0554	-0.0968692	59.0354	-0.220677	59.0299	-0.204169	59.0383	-0.249508
59.0742	-0.0329538	59.0731	-0.0968231	59.0522	-0.220669	59.0451	-0.204123	59.0547	-0.249569
59.0916	-0.0329231	59.0894	-0.0968385	59.0693	-0.220662	59.0613	-0.204077	59.0721	-0.249646
59.1168	-0.0329846	59.1147	-0.0968692	59.0939	-0.220731	59.0873	-0.204062	59.0963	-0.249762
59.1415	-0.0330615	59.1397	-0.0968385	59.1194	-0.220769	59.1146	-0.204092	59.1221	-0.2498
59.1581	-0.0330769	59.1566	-0.0968	59.1359	-0.220754	59.1302	-0.204085	59.1373	-0.2498
59.1749	-0.0330308	59.1727	-0.0967538	59.1528	-0.220731	59.1467	-0.204031	59.155	-0.249815
59.1909	-0.0329769	59.1902	-0.0967692	59.1695	-0.220692	59.1628	-0.203992	59.1707	-0.249885
59.2077	-0.0329385	59.2063	-0.0968	59.1866	-0.220692	59.179	-0.203954	59.1879	-0.249969
59.2335	-0.0328923	59.232	-0.0967923	59.2113	-0.220715	59.2052	-0.203962	59.2134	-0.250077
59.2571	-0.0328923	59.2559	-0.0967	59.2369	-0.220769	59.2304	-0.203938	59.2388	-0.250169
59.2747	-0.0329538	59.2732	-0.0966154	59.2531	-0.220792	59.2465	-0.203885	59.2551	-0.250223
59.2919	-0.0330154	59.2901	-0.0965385	59.2705	-0.220823	59.2618	-0.203785	59.2715	-0.250285
59.3088	-0.0330692	59.3064	-0.0964538	59.2866	-0.220846	59.2789	-0.203685	59.2885	-0.250331
59.3343	-0.0330308	59.3323	-0.0964308	59.3119	-0.220808	59.3037	-0.203754	59.3134	-0.250408
59.3588	-0.0329538	59.3569	-0.0964462	59.3358	-0.220738	59.3316	-0.204223	59.3377	-0.250485
59.3748	-0.0329385	59.3742	-0.0964308	59.3535	-0.220685	59.348	-0.204323	59.3553	-0.250569
59.3917	-0.0329308	59.3894	-0.0963692	59.3704	-0.220654	59.3642	-0.204262	59.3722	-0.250646
59.4094	-0.0329769	59.4069	-0.0962923	59.3871	-0.220646	59.3796	-0.204131	59.3895	-0.250715
59.4254	-0.0330385	59.4241	-0.0962769	59.4023	-0.220608	59.3956	-0.204054	59.4055	-0.250746
59.4504	-0.0330385	59.4493	-0.0962538	59.4274	-0.220569	59.4225	-0.2041	59.4302	-0.250754
59.4753	-0.0330154	59.4737	-0.0962	59.4528	-0.220585	59.4478	-0.204092	59.4548	-0.250808
59.492	-0.0330077	59.49	-0.0961615	59.4698	-0.220631	59.4635	-0.204031	59.4711	-0.250831
59.5093	-0.0330385	59.5071	-0.0961462	59.4861	-0.220662	59.4795	-0.203969	59.4881	-0.250862
59.5259	-0.0331	59.524	-0.0961538	59.504	-0.220669	59.496	-0.203946	59.5054	-0.250915
59.5506	-0.0331462	59.5489	-0.0961615	59.5283	-0.220631	59.5225	-0.203977	59.5306	-0.251054
59.5768	-0.0331769	59.574	-0.0961231	59.553	-0.220608	59.5485	-0.203938	59.5558	-0.251215
59.5931	-0.0331538	59.5903	-0.0960846	59.5704	-0.220631	59.5632	-0.203846	59.5728	-0.251254
59.6097	-0.0331	59.607	-0.0960231	59.5859	-0.220646	59.5797	-0.203715	59.5894	-0.251254
59.625	-0.0330462	59.6242	-0.0959615	59.6034	-0.220631	59.5964	-0.203623	59.6053	-0.251269
59.6423	-0.0329846	59.6407	-0.0959308	59.6201	-0.220608	59.6121	-0.203623	59.622	-0.2513
59.6676	-0.0329	59.666	-0.0959231	59.6448	-0.220608	59.6392	-0.203692	59.6473	-0.251369
59.6928	-0.0328692	59.6903	-0.0959385	59.671	-0.220638	59.6646	-0.203754	59.6726	-0.251431
59.7093	-0.0329077	59.7087	-0.0959462	59.6875	-0.220685	59.6798	-0.203708	59.6888	-0.251446
59.7255	-0.0329154	59.7235	-0.0959	59.7034	-0.2207	59.6968	-0.203631	59.7057	-0.251508
59.743	-0.0328846	59.741	-0.0957923	59.7205	-0.220708	59.7125	-0.203585	59.7217	-0.251585
59.7675	-0.0328231	59.7651	-0.0956923	59.7458	-0.220738	59.7368	-0.203531	59.7472	-0.251731
59.7929	-0.0327923	59.791	-0.0957	59.7707	-0.2207	59.7632	-0.2035	59.7718	-0.251846
59.8094	-0.0328231	59.807	-0.0957462	59.7876	-0.220654	59.7789	-0.203531	59.7894	-0.251954
59.8263	-0.0328077	59.8244	-0.0957769	59.8032	-0.220569	59.7969	-0.203554	59.8059	-0.252069
59.8431	-0.0327846	59.8415	-0.0957846	59.8199	-0.220515	59.8141	-0.203569	59.8236	-0.252146
59.8594	-0.0327923	59.8576	-0.0957615	59.8366	-0.2205	59.8304	-0.203508	59.8387	-0.252177
59.8848	-0.0328385	59.883	-0.0957	59.8618	-0.220515	59.8544	-0.203354	59.8641	-0.2521
59.9098	-0.0329	59.9078	-0.0956077	59.8874	-0.220562	59.8795	-0.2033	59.8892	-0.2521
59.9261	-0.0328462	59.9238	-0.0955615	59.904	-0.220577	59.8969	-0.203338	59.9055	-0.252162
59.943	-0.0327615	59.9414	-0.0955154	59.9203	-0.220585	59.9125	-0.203385	59.9216	-0.252223
59.9592	-0.0326615	59.9575	-0.0954462	59.9372	-0.220577	59.9309	-0.203362	59.9395	-0.252292
59.9841	-0.0326231	59.9823	-0.0953923	59.9623	-0.220523	59.9556	-0.203269	59.9647	-0.252369
60.0103	-0.0326538	60.0081	-0.0954154	59.9857	-0.220469	59.9802	-0.203177	59.9885	-0.252431
60.027	-0.0326692	60.024	-0.0954462	60.003	-0.220431	59.9971	-0.203146	60.0061	-0.252477
60.0428	-0.0326615	60.0412	-0.0954769	60.0205	-0.220423	60.0125	-0.203169	60.0215	-0.252523
60.0597	-0.0326462	60.0575	-0.0954769	60.0364	-0.220438	60.0306	-0.203177	60.0395	-0.252554
60.0762	-0.0326154	60.0748	-0.0954538	60.0537	-0.220462	60.0483	-0.203169	60.056	-0.252592
60.1012	-0.0325615	60.0997	-0.0953769	60.0792	-0.220477	60.0727	-0.203123	60.0807	-0.252662
60.1262	-0.0325	60.1242	-0.0952692	60.1027	-0.220446	60.0972	-0.203069	60.1058	-0.252792
60.1429	-0.0324615	60.1406	-0.0952154	60.1208	-0.220369	60.1123	-0.203069	60.1231	-0.252846
60.1595	-0.0324462	60.1574	-0.0951846	60.137	-0.220362	60.1307	-0.203069	60.1397	-0.252892
60.1766	-0.0324692	60.1737	-0.0951385	60.1531	-0.2204	60.1465	-0.203069	60.1564	-0.252938
60.2017	-0.0324846	60.1998	-0.0950385	60.1791	-0.220515	60.1727	-0.203115	60.1804	-0.252962
60.2268	-0.0324385	60.2241	-0.0949538	60.2043	-0.220531	60.1984	-0.203131	60.2052	-0.253023
60.2438	-0.0324	60.2411	-0.0949154	60.2212	-0.220423	60.214	-0.203085	60.2227	-0.253069
60.2606	-0.0323692	60.2578	-0.0948923	60.2365	-0.220331	60.2305	-0.202985	60.2395	-0.2531
60.2771	-0.0323538	60.2738	-0.0948692	60.2538	-0.220292	60.2464	-0.202877	60.2566	-0.253131
60.2928	-0.0323154	60.2913	-0.0948385	60.2709	-0.220323	60.2648	-0.202815	60.2733	-0.253169
60.3177	-0.0322231	60.3163	-0.0947538	60.2967	-0.220369	60.2889	-0.2028	60.2981	-0.253231
60.3435	-0.0321538	60.3407	-0.0946615	60.3217	-0.220369	60.3142	-0.202808	60.3231	-0.253262
60.3599	-0.0321231	60.3583	-0.0946385	60.3377	-0.220331	60.3297	-0.202831	60.3392	-0.253269
60.3762	-0.0321154	60.3756	-0.0946462	60.3538	-0.220308	60.3466	-0.202869	60.3559	-0.253285
60.3931	-0.0320846	60.3914	-0.0946077	60.3712	-0.220269	60.3666	-0.202931	60.3723	-0.253315
60.4188	-0.0320769	60.4163	-0.0944923	60.3962	-0.220223	60.3905	-0.202946	60.3978	-0.253338
60.4438	-0.0320462	60.4413	-0.0944462	60.4207	-0.220223	60.4131	-0.202862	60.4224	-0.253331
60.4601	-0.0320154	60.459	-0.0944615	60.4374	-0.220238	60.4309	-0.2028	60.4387	-0.253362
60.4764	-0.0319846	60.4757	-0.0944923	60.4543	-0.220269	60.4467	-0.202746	60.456	-0.253385
60.4928	-0.0319769	60.4914	-0.0944769	60.471	-0.220285	60.4648	-0.202746	60.4727	-0.253423
60.5098	-0.0319846	60.5074	-0.0944	60.4884	-0.220269	60.4817	-0.202792	60.4886	-0.253492
60.5355	-0.0319615	60.5326	-0.0942154	60.5131	-0.220215	60.5067	-0.202838	60.5141	-0.253569
60.5602	-0.0319692	60.5577	-0.0941	60.5381	-0.220154	60.5317	-0.202754	60.5396	-0.253646
60.5778	-0.0319385	60.5755	-0.0941154	60.5536	-0.220146	60.5477	-0.202585	60.5556	-0.253715
60.5937	-0.0319385	60.5924	-0.0941308	60.5716	-0.220154	60.5641	-0.202485	60.5731	-0.253777
60.6109	-0.0319462	60.6091	-0.0941538	60.5888	-0.220162	60.5806	-0.202431	60.59	-0.253854
60.6363	-0.0319769	60.6344	-0.0941	60.6133	-0.220115	60.606	-0.202454	60.6151	-0.253923
60.6608	-0.0319846	60.6579	-0.0939846	60.638	-0.220046	60.6306	-0.202454	60.6398	-0.253977
60.6776	-0.0319231	60.675	-0.0938308	60.654	-0.220046	60.6487	-0.202438	60.6563	-0.254038
60.6942	-0.0318692	60.6905	-0.0937385	60.6712	-0.220054	60.6652	-0.202438	60.673	-0.254069
60.7102	-0.0318077	60.7075	-0.0936923	60.6889	-0.220031	60.6814	-0.202446	60.6904	-0.254108
60.7277	-0.0317538	60.7253	-0.0937308	60.7049	-0.220015	60.6991	-0.202431	60.7063	-0.254146
60.7528	-0.0317846	60.7512	-0.0937769	60.7288	-0.220008	60.7235	-0.202431	60.7318	-0.254177
60.7784	-0.0318154	60.7751	-0.0936615	60.7549	-0.220023	60.7488	-0.202338	60.7562	-0.254215
60.7948	-0.0318	60.7912	-0.0935615	60.7719	-0.220031	60.764	-0.202269	60.7731	-0.254215
60.8114	-0.0317692	60.8086	-0.0935	60.7892	-0.219985	60.7808	-0.202285	60.7904	-0.254231
60.8274	-0.0317077	60.8257	-0.0934692	60.8047	-0.219923	60.7975	-0.202331	60.8064	-0.254269
60.8532	-0.0316692	60.8508	-0.0934231	60.8291	-0.219831	60.8247	-0.202369	60.832	-0.254315
60.8777	-0.0316154	60.8758	-0.0933231	60.8543	-0.2198	60.8479	-0.202292	60.8561	-0.254392
60.8945	-0.0315462	60.8925	-0.0932538	60.8711	-0.219815	60.8647	-0.202223	60.8744	-0.254446
60.9111	-0.0314692	60.9083	-0.0932	60.8873	-0.219831	60.8808	-0.202215	60.8906	-0.254492
60.9275	-0.0314077	60.9254	-0.0931769	60.9051	-0.219838	60.898	-0.202215	60.9069	-0.254523
60.944	-0.0313769	60.9412	-0.0931692	60.9217	-0.219877	60.9156	-0.2022	60.9231	-0.254546
60.9697	-0.0313846	60.9672	-0.0931	60.9478	-0.219892	60.9407	-0.202146	60.9488	-0.254615
60.9953	-0.0313462	60.992	-0.0929769	60.972	-0.219854	60.9652	-0.202062	60.9743	-0.254708
61.0112	-0.0312692	61.0089	-0.0929462	60.9888	-0.219785	60.9816	-0.202069	60.9907	-0.254746
61.0271	-0.0312231	61.0256	-0.0929692	61.0051	-0.219777	60.9977	-0.202092	61.0072	-0.254777
61.0446	-0.0312077	61.0429	-0.0929923	61.0216	-0.2198	61.0158	-0.202092	61.0232	-0.254815
61.0702	-0.0312462	61.0673	-0.0929385	61.0469	-0.219792	61.0397	-0.202054	61.0483	-0.254862
61.095	-0.0312462	61.0928	-0.0928462	61.0722	-0.219677	61.0645	-0.201931	61.0743	-0.254892
61.1112	-0.0312231	61.1088	-0.0928308	61.0885	-0.219615	61.0816	-0.201877	61.0902	-0.254908
61.1281	-0.0312308	61.1257	-0.0928385	61.1047	-0.219585	61.099	-0.201854	61.1076	-0.254915
61.1438	-0.0312308	61.143	-0.0928308	61.1216	-0.219585	61.1155	-0.201862	61.1236	-0.2549
61.1619	-0.0312385	61.1601	-0.0928154	61.1371	-0.219608	61.1316	-0.201846	61.14	-0.254877
61.1869	-0.0312308	61.1846	-0.0926923	61.1641	-0.219631	61.1566	-0.201838	61.1652	-0.254838
61.2125	-0.0311615	61.2091	-0.0925538	61.1893	-0.219592	61.181	-0.201831	61.1895	-0.254823
61.2282	-0.0310846	61.2254	-0.0924846	61.2058	-0.219515	61.2006	-0.201823	61.2064	-0.254869
61.2449	-0.0310385	61.2425	-0.0924462	61.2225	-0.219454	61.2151	-0.201785	61.2233	-0.254915
61.2608	-0.0310385	61.2599	-0.0924308	61.2388	-0.219454	61.2322	-0.201731	61.2411	-0.254977
61.2869	-0.0310308	61.2844	-0.0924077	61.264	-0.219515	61.2569	-0.201677	61.2654	-0.255008
61.3122	-0.0309923	61.3093	-0.0923308	61.2894	-0.2195	61.2823	-0.201646	61.2905	-0.255069
61.3291	-0.0309385	61.3258	-0.0922385	61.3055	-0.219454	61.2988	-0.201623	61.3069	-0.255138
61.3451	-0.0308769	61.3423	-0.0921462	61.3223	-0.219392	61.3144	-0.201631	61.324	-0.255154
61.3617	-0.0308692	61.3591	-0.0920769	61.339	-0.219377	61.3322	-0.201662	61.341	-0.255154
61.3781	-0.0308692	61.3768	-0.0920538	61.355	-0.219392	61.3502	-0.2017	61.356	-0.255108
61.4043	-0.0308077	61.4011	-0.0920154	61.3808	-0.219392	61.3751	-0.201677	61.3814	-0.255131
61.4281	-0.0307154	61.4256	-0.0919385	61.406	-0.219323	61.3998	-0.201515	61.4069	-0.255223
61.4453	-0.0307	61.4423	-0.0919	61.4232	-0.219277	61.4155	-0.201354	61.4237	-0.255277
61.4614	-0.0307154	61.4589	-0.0918846	61.4389	-0.219285	61.4324	-0.201331	61.441	-0.255315
61.4792	-0.0307462	61.4762	-0.0919154	61.456	-0.219308	61.4487	-0.201331	61.4573	-0.2553
61.5042	-0.0307231	61.5011	-0.0919385	61.481	-0.219308	61.4745	-0.201277	61.4827	-0.255269
61.5293	-0.0306154	61.5264	-0.0919154	61.5064	-0.219246	61.4985	-0.201123	61.5074	-0.255254
61.5453	-0.0305231	61.5429	-0.0918385	61.5229	-0.219238	61.5157	-0.200977	61.5236	-0.255262
61.5618	-0.0304538	61.5601	-0.0917462	61.5395	-0.219231	61.5326	-0.200946	61.5403	-0.255285
61.5781	-0.0304308	61.5765	-0.0916692	61.5562	-0.219238	61.5489	-0.200946	61.5572	-0.255315
61.5955	-0.0304615	61.5934	-0.0916231	61.572	-0.219246	61.5665	-0.200954	61.5744	-0.255338
61.6206	-0.0304692	61.6179	-0.0916308	61.598	-0.219185	61.591	-0.200931	61.5997	-0.255354
61.6458	-0.0304308	61.6427	-0.0916077	61.6227	-0.219108	61.6166	-0.200846	61.6243	-0.255346
61.6623	-0.0304077	61.6599	-0.0915769	61.6393	-0.219038	61.6319	-0.2008	61.6408	-0.255369
61.6794	-0.0303769	61.6762	-0.0915231	61.6555	-0.218992	61.6487	-0.200746	61.6576	-0.255423
61.6966	-0.0303615	61.6943	-0.0914769	61.6723	-0.218962	61.6658	-0.200715	61.6741	-0.255454
61.7208	-0.0303308	61.7187	-0.0913769	61.6979	-0.219	61.6906	-0.200677	61.6992	-0.255438
61.745	-0.0303077	61.7431	-0.0912769	61.723	-0.219085	61.7152	-0.2007	61.7243	-0.255369
61.7628	-0.0303077	61.7598	-0.0912462	61.7399	-0.219115	61.7333	-0.2007	61.7409	-0.255331
61.7795	-0.0303077	61.777	-0.0912154	61.7564	-0.219092	61.7485	-0.200723	61.7568	-0.255354
61.7964	-0.0302615	61.7941	-0.0911692	61.7735	-0.219031	61.7661	-0.200723	61.7744	-0.2554
61.8133	-0.0302154	61.8101	-0.0911	61.79	-0.218962	61.7823	-0.200685	61.7909	-0.255438
61.8371	-0.0301769	61.8351	-0.0910308	61.8148	-0.218892	61.8078	-0.200654	61.8163	-0.255423
61.8627	-0.0301769	61.8597	-0.0909538	61.84	-0.218785	61.8324	-0.200615	61.841	-0.2554
61.8803	-0.0301462	61.8769	-0.0908923	61.8566	-0.218754	61.8491	-0.2006	61.8578	-0.255392
61.8961	-0.0300385	61.8931	-0.0908077	61.8724	-0.218777	61.8667	-0.200592	61.8736	-0.255423
61.9129	-0.0299538	61.9103	-0.0907462	61.89	-0.218862	61.8834	-0.200569	61.8904	-0.255469
61.9377	-0.0299385	61.9356	-0.0906692	61.9153	-0.218908	61.9081	-0.200485	61.9165	-0.255577
61.9624	-0.03	61.9604	-0.0905923	61.9402	-0.218815	61.9334	-0.2004	61.9414	-0.255677
61.9805	-0.03	61.9769	-0.0905385	61.9566	-0.218715	61.9496	-0.200392	61.9584	-0.255708
61.9971	-0.0299692	61.9934	-0.0905154	61.9723	-0.218631	61.967	-0.200431	61.9748	-0.255715
62.0136	-0.0299308	62.0103	-0.0905077	61.9897	-0.218592	61.9846	-0.200446	61.9907	-0.255708
62.0299	-0.0298538	62.0273	-0.0904923	62.0058	-0.218546	62.0007	-0.200431	62.0077	-0.255708
62.0541	-0.0296769	62.0522	-0.0904154	62.0315	-0.218438	62.0254	-0.200331	62.0331	-0.255731
62.0792	-0.0295615	62.0768	-0.0902692	62.0564	-0.218354	62.05	-0.200292	62.058	-0.255777
62.0969	-0.0295231	62.0929	-0.0902077	62.0733	-0.218346	62.0677	-0.2003	62.0752	-0.255792
62.1138	-0.0295	62.1097	-0.0902154	62.0903	-0.218354	62.0828	-0.200269	62.0911	-0.2558
62.1297	-0.0294692	62.1274	-0.0902615	62.1075	-0.218338	62.1004	-0.200169	62.1083	-0.255792
62.1546	-0.0294154	62.1531	-0.0902769	62.1323	-0.218292	62.1241	-0.199915	62.1334	-0.255754
62.1804	-0.0294	62.1771	-0.0902154	62.157	-0.218277	62.1502	-0.199823	62.1578	-0.255731
62.1973	-0.0293923	62.1941	-0.0901462	62.1735	-0.218292	62.1672	-0.199838	62.1745	-0.255746
62.2142	-0.0293692	62.2107	-0.0900923	62.1907	-0.218262	62.1859	-0.199831	62.1913	-0.255785
62.2288	-0.0293077	62.2277	-0.0900231	62.2074	-0.218231	62.1994	-0.199823	62.2083	-0.255792
62.2469	-0.0292615	62.244	-0.0899154	62.2229	-0.218185	62.2169	-0.199769	62.2252	-0.255815
62.2713	-0.0292	62.2686	-0.0898308	62.2484	-0.218185	62.2415	-0.1998	62.2503	-0.255877
62.2961	-0.0291077	62.2938	-0.0898462	62.274	-0.2182	62.2673	-0.199854	62.2752	-0.256023
62.3127	-0.0290692	62.3112	-0.0898769	62.2908	-0.218185	62.2835	-0.199838	62.2919	-0.256108
62.3295	-0.0290308	62.3285	-0.0898846	62.3071	-0.218162	62.302	-0.199785	62.3088	-0.256146
62.3474	-0.0290231	62.3442	-0.0898692	62.3239	-0.218115	62.3177	-0.199715	62.3248	-0.256138
62.3721	-0.0290308	62.3699	-0.0898308	62.3496	-0.218077	62.3426	-0.1996	62.3502	-0.256131
62.398	-0.0289615	62.3945	-0.0898	62.3745	-0.218031	62.366	-0.199508	62.3757	-0.256177
62.4138	-0.0288615	62.4117	-0.0897615	62.3914	-0.218015	62.3838	-0.199438	62.3923	-0.256254
62.4291	-0.0287615	62.4274	-0.0896846	62.4071	-0.218015	62.401	-0.199415	62.409	-0.256269
62.4457	-0.0286923	62.4444	-0.0896231	62.424	-0.218008	62.4167	-0.199362	62.4251	-0.256223
62.4635	-0.0286846	62.4609	-0.0895846	62.4402	-0.217977	62.4333	-0.199292	62.4416	-0.256169
62.4893	-0.0287231	62.4859	-0.0895692	62.4661	-0.217915	62.4586	-0.199269	62.4674	-0.256146
62.5138	-0.0287077	62.5114	-0.0895615	62.4912	-0.217846	62.486	-0.1993	62.4922	-0.256185
62.5314	-0.0286846	62.528	-0.0895308	62.5081	-0.217838	62.5005	-0.199285	62.5083	-0.256192
62.5467	-0.0286154	62.5446	-0.0895077	62.5241	-0.217831	62.518	-0.199254	62.5256	-0.256208
62.5641	-0.0285462	62.5615	-0.0894385	62.5413	-0.217831	62.5347	-0.199238	62.5418	-0.256231
62.5886	-0.0284308	62.5864	-0.0892923	62.5664	-0.217854	62.56	-0.199223	62.567	-0.256269
62.6133	-0.0283385	62.6111	-0.0891308	62.5919	-0.217846	62.5846	-0.199069	62.5928	-0.256315
62.6308	-0.0282538	62.6281	-0.0890923	62.6079	-0.2178	62.6005	-0.198915	62.6089	-0.256338
62.6477	-0.0282077	62.6439	-0.0890385	62.6246	-0.217731	62.6173	-0.198854	62.6267	-0.256377
62.6636	-0.0281538	62.6614	-0.0889692	62.6411	-0.217692	62.6349	-0.198831	62.6426	-0.256415
62.6806	-0.0280846	62.6774	-0.0888769	62.6576	-0.217669	62.6513	-0.198823	62.6585	-0.256431
62.7054	-0.0280769	62.7028	-0.0887769	62.6834	-0.217738	62.6761	-0.1988	62.6835	-0.256446
62.7316	-0.0281	62.7287	-0.0887615	62.7086	-0.217777	62.7019	-0.198762	62.7092	-0.256492
62.7479	-0.0281231	62.7448	-0.0887692	62.7251	-0.217762	62.7184	-0.198762	62.7258	-0.256477
62.7649	-0.0281077	62.7615	-0.0887692	62.7416	-0.217685	62.7335	-0.198769	62.7426	-0.256477
62.7819	-0.0280462	62.7784	-0.0887462	62.7587	-0.217585	62.7518	-0.198738	62.7579	-0.256469
62.8067	-0.0279462	62.803	-0.0886385	62.7819	-0.217462	62.7768	-0.198654	62.7842	-0.256469
62.8317	-0.0278385	62.8272	-0.0884846	62.8076	-0.217438	62.8014	-0.198546	62.8093	-0.256477
62.8475	-0.0277769	62.8439	-0.0884	62.8248	-0.217431	62.8182	-0.198546	62.826	-0.256423
62.8641	-0.0277308	62.8608	-0.0883615	62.8419	-0.2174	62.8348	-0.198538	62.843	-0.2564
62.8806	-0.0277077	62.8781	-0.0883615	62.8584	-0.217346	62.8517	-0.198485	62.8597	-0.256377
62.8981	-0.0276769	62.8947	-0.0883692	62.8756	-0.217285	62.8678	-0.198385	62.876	-0.256346
62.9229	-0.0276154	62.9202	-0.0883769	62.9002	-0.217331	62.8931	-0.198308	62.9001	-0.256362
62.9477	-0.0275462	62.9454	-0.0883154	62.9252	-0.217423	62.9188	-0.198308	62.925	-0.256423
62.9642	-0.0275231	62.9614	-0.0882385	62.9416	-0.2174	62.9352	-0.198292	62.9423	-0.256508
62.9811	-0.0274385	62.9781	-0.0881615	62.9582	-0.217346	62.9516	-0.198254	62.9598	-0.256515
62.9976	-0.0273615	62.9946	-0.0881231	62.9748	-0.217262	62.9668	-0.198192	62.9769	-0.2565
63.0221	-0.0272462	63.0202	-0.0881	63.0002	-0.2172	62.9921	-0.198092	63.0009	-0.256508
63.0471	-0.0271769	63.0453	-0.0880308	63.0246	-0.217215	63.0169	-0.198077	63.0259	-0.256538
63.0648	-0.0271308	63.0614	-0.0879154	63.042	-0.217192	63.0353	-0.198062	63.0424	-0.256569
63.0813	-0.0270846	63.0787	-0.0878	63.0582	-0.217138	63.0517	-0.197992	63.0591	-0.256569
63.0973	-0.0270231	63.0954	-0.0876923	63.0755	-0.217085	63.0675	-0.197892	63.0768	-0.256569
63.1143	-0.0269692	63.112	-0.0876308	63.0912	-0.217077	63.0842	-0.197831	63.0933	-0.256562
63.1394	-0.0269308	63.1367	-0.0875923	63.1174	-0.217115	63.11	-0.197854	63.1179	-0.256546
63.165	-0.0268846	63.162	-0.0875615	63.1428	-0.217131	63.1351	-0.197908	63.1428	-0.256531
63.1815	-0.0268615	63.1789	-0.0875154	63.1602	-0.217085	63.1523	-0.197854	63.1598	-0.256546
63.1983	-0.0268385	63.1955	-0.0874769	63.1757	-0.217015	63.1686	-0.197808	63.1756	-0.256577
63.2149	-0.0268	63.2125	-0.0874769	63.1921	-0.216946	63.1851	-0.197754	63.1936	-0.256631
63.2398	-0.0267846	63.2375	-0.0874615	63.2172	-0.2169	63.2104	-0.197685	63.2184	-0.256669
63.2648	-0.0267	63.2618	-0.0873615	63.2431	-0.216892	63.2354	-0.197623	63.2436	-0.256669
63.2808	-0.0266231	63.2782	-0.0872462	63.2587	-0.2169	63.2516	-0.197546	63.2594	-0.256669
63.2977	-0.0265692	63.2955	-0.0871692	63.2762	-0.2169	63.2688	-0.197469	63.2772	-0.256669
63.3157	-0.0265231	63.3118	-0.0871154	63.2929	-0.216869	63.2841	-0.197408	63.2937	-0.256669
63.331	-0.0264846	63.3288	-0.0870923	63.3093	-0.216854	63.302	-0.197369	63.3099	-0.256646
63.3573	-0.0264	63.3532	-0.0869923	63.3343	-0.216823	63.3275	-0.197323	63.335	-0.256646
63.3817	-0.0263	63.3789	-0.0868923	63.359	-0.216785	63.3518	-0.197254	63.3606	-0.256685
63.3977	-0.0262769	63.3961	-0.0868615	63.3763	-0.216731	63.3679	-0.197162	63.3768	-0.256762
63.4148	-0.0262538	63.4131	-0.0868231	63.3917	-0.216685	63.3847	-0.1971	63.3937	-0.256815
63.4315	-0.0262385	63.4293	-0.0868154	63.409	-0.216631	63.4005	-0.197085	63.41	-0.256815
63.4567	-0.0262	63.4544	-0.0868231	63.4347	-0.216577	63.4272	-0.197254	63.4353	-0.256769
63.4828	-0.0261385	63.4801	-0.0867692	63.4597	-0.216485	63.4541	-0.197338	63.4604	-0.256708
63.4984	-0.0261077	63.496	-0.0867154	63.4761	-0.216415	63.47	-0.197292	63.4764	-0.256708
63.5149	-0.0260846	63.5119	-0.0866231	63.493	-0.216392	63.4856	-0.197054	63.4936	-0.256723
63.5324	-0.0260462	63.5291	-0.0865769	63.509	-0.216431	63.5019	-0.196908	63.5108	-0.256746
63.549	-0.0259846	63.5457	-0.0865462	63.5261	-0.216492	63.5179	-0.196869	63.5268	-0.256769
63.5736	-0.0258846	63.5709	-0.0864692	63.5512	-0.216523	63.5443	-0.196854	63.5516	-0.256777
63.5994	-0.0257923	63.5965	-0.0863923	63.5755	-0.216362	63.5694	-0.196815	63.5764	-0.256808
63.6156	-0.0257846	63.6129	-0.0863615	63.5916	-0.216269	63.5855	-0.196715	63.5937	-0.256838
63.6326	-0.0257538	63.63	-0.0863538	63.6092	-0.216215	63.6025	-0.196631	63.6108	-0.256854
63.6496	-0.0257077	63.6464	-0.0863154	63.626	-0.216215	63.6182	-0.1966	63.6267	-0.256846
63.674	-0.0256	63.671	-0.0862308	63.6509	-0.216169	63.6441	-0.196638	63.6509	-0.256862
63.6989	-0.0255	63.6961	-0.0861538	63.6758	-0.216062	63.6704	-0.196685	63.6766	-0.256931
63.7166	-0.0254615	63.7134	-0.0861538	63.6925	-0.216	63.6866	-0.196685	63.6941	-0.256969
63.7325	-0.0254077	63.7291	-0.0861385	63.7095	-0.215977	63.7028	-0.196654	63.7101	-0.257
63.7492	-0.0253385	63.7465	-0.0860846	63.7259	-0.215977	63.7209	-0.196592	63.7273	-0.256985
63.7662	-0.0252846	63.7639	-0.0860385	63.7425	-0.215962	63.7363	-0.196492	63.7433	-0.256938
63.7904	-0.0252308	63.7887	-0.0859692	63.7678	-0.215977	63.7607	-0.196292	63.7684	-0.256885
63.8161	-0.0251615	63.8136	-0.0858846	63.7934	-0.216008	63.7845	-0.196154	63.7939	-0.256808
63.8323	-0.0251077	63.8292	-0.0857923	63.8108	-0.215985	63.8018	-0.196138	63.8101	-0.256769
63.8495	-0.0250615	63.8464	-0.0857077	63.8255	-0.215938	63.8191	-0.196146	63.8276	-0.256731
63.8669	-0.0250308	63.8631	-0.0856462	63.8416	-0.215846	63.8362	-0.196162	63.8432	-0.2567
63.8912	-0.0249692	63.8883	-0.0855846	63.8673	-0.215785	63.8609	-0.196108	63.8686	-0.256754
63.9159	-0.0248538	63.9137	-0.0855615	63.8927	-0.2158	63.8864	-0.195985	63.8941	-0.256854
63.9318	-0.0247538	63.9315	-0.0855308	63.9104	-0.215808	63.9022	-0.195931	63.9112	-0.256877
63.9484	-0.0246769	63.9473	-0.0854692	63.9267	-0.215769	63.9191	-0.195885	63.9277	-0.256854
63.9656	-0.0246077	63.964	-0.0853846	63.9434	-0.2157	63.9357	-0.195831	63.9435	-0.256815
63.9827	-0.0245769	63.9805	-0.0852769	63.9602	-0.215662	63.9518	-0.195777	63.9605	-0.256815
64.0079	-0.0245308	64.005	-0.0851923	63.985	-0.215615	63.9768	-0.195677	63.9858	-0.256846
64.0334	-0.0244308	64.0299	-0.0851308	64.0095	-0.215577	64.0028	-0.195615	64.0114	-0.256877
64.0497	-0.0243231	64.047	-0.0850769	64.0256	-0.215492	64.0192	-0.195592	64.0276	-0.256892
64.0656	-0.0242231	64.0639	-0.0850231	64.0437	-0.215423	64.0362	-0.195562	64.0449	-0.256892
64.0828	-0.0241538	64.0799	-0.0849846	64.0595	-0.215392	64.054	-0.195531	64.0613	-0.256892
64.1078	-0.0241846	64.1058	-0.0849077	64.0856	-0.215346	64.0784	-0.195423	64.0858	-0.256869
64.1331	-0.0241846	64.1306	-0.0848769	64.1094	-0.215285	64.1016	-0.195392	64.1106	-0.256877
64.1504	-0.0241308	64.147	-0.0848308	64.1267	-0.215192	64.1184	-0.195377	64.1277	-0.256892
64.167	-0.0240231	64.1648	-0.0848154	64.1432	-0.215154	64.1364	-0.195377	64.1449	-0.256892
64.1832	-0.0238769	64.1808	-0.0847923	64.16	-0.215131	64.1524	-0.195315	64.162	-0.256862
64.1998	-0.0237615	64.198	-0.0847154	64.1774	-0.215092	64.1708	-0.195215	64.1776	-0.256846
64.2242	-0.0236923	64.2231	-0.0845769	64.2017	-0.215	64.1947	-0.195185	64.2025	-0.256815
64.2502	-0.0236769	64.2481	-0.0845077	64.2263	-0.214931	64.2204	-0.1952	64.2274	-0.256831
64.2665	-0.0236462	64.2656	-0.0845077	64.2439	-0.214931	64.2374	-0.195185	64.2446	-0.256831
64.2834	-0.0235846	64.281	-0.0845	64.2606	-0.214946	64.2527	-0.195123	64.2611	-0.256823
64.2999	-0.0234846	64.2981	-0.0844385	64.2767	-0.214931	64.2707	-0.195077	64.2778	-0.256815
64.3246	-0.0233846	64.3223	-0.0843231	64.302	-0.2148	64.2956	-0.195031	64.303	-0.256815
64.3505	-0.0232923	64.3471	-0.0842154	64.3267	-0.214708	64.3205	-0.195038	64.328	-0.256831
64.3673	-0.0232615	64.3644	-0.0841385	64.3424	-0.2147	64.3371	-0.195038	64.3443	-0.256862
64.3833	-0.0231923	64.381	-0.0840692	64.3607	-0.214746	64.3538	-0.195015	64.3615	-0.256869
64.3996	-0.0230923	64.3982	-0.0839846	64.377	-0.214754	64.3711	-0.194954	64.3781	-0.256854
64.4162	-0.0230154	64.4158	-0.0839385	64.3937	-0.214731	64.3867	-0.194885	64.3945	-0.256792
64.4418	-0.0229231	64.4397	-0.0838538	64.4186	-0.214592	64.4115	-0.194792	64.4192	-0.256731
64.467	-0.0228846	64.464	-0.0837846	64.4438	-0.214462	64.4372	-0.194715	64.4448	-0.256738
64.4835	-0.0228769	64.4817	-0.0837538	64.4604	-0.214377	64.4536	-0.194662	64.4616	-0.256754
64.5006	-0.0228615	64.4975	-0.0837	64.4766	-0.214315	64.4706	-0.194623	64.4781	-0.256746
64.5171	-0.0228308	64.5148	-0.0836538	64.4942	-0.214285	64.4877	-0.1946	64.4945	-0.256685
64.5421	-0.0227308	64.5397	-0.0836231	64.5183	-0.214246	64.5123	-0.194554	64.5195	-0.256592
64.5671	-0.0226615	64.5652	-0.0835923	64.5441	-0.214177	64.5375	-0.194485	64.5445	-0.256569
64.5842	-0.0226308	64.582	-0.0835154	64.5596	-0.214115	64.554	-0.194431	64.5618	-0.256562
64.6007	-0.0226077	64.5987	-0.0834077	64.577	-0.214077	64.5705	-0.194392	64.5781	-0.256554
64.6172	-0.0225692	64.6148	-0.0833385	64.594	-0.214054	64.5884	-0.194362	64.5943	-0.256562
64.634	-0.0224615	64.6306	-0.0833077	64.6108	-0.214046	64.6049	-0.194292	64.6115	-0.256554
64.6588	-0.0222923	64.6567	-0.0832846	64.6359	-0.213962	64.6289	-0.194208	64.6365	-0.256546
64.6839	-0.0222077	64.6819	-0.0832154	64.66	-0.213846	64.6544	-0.1941	64.6614	-0.256462
64.7003	-0.0222154	64.6995	-0.0831385	64.6773	-0.213738	64.6724	-0.194046	64.6785	-0.256438
64.7174	-0.0222077	64.7153	-0.0830615	64.694	-0.213662	64.6874	-0.194008	64.6944	-0.256446
64.7337	-0.0221615	64.7317	-0.0830154	64.7108	-0.213615	64.7054	-0.193954	64.7116	-0.256477
64.7593	-0.0220385	64.7564	-0.0829308	64.7364	-0.213577	64.7285	-0.1939	64.7371	-0.256531
64.7844	-0.0218846	64.7811	-0.0828462	64.7612	-0.213508	64.7532	-0.193838	64.7626	-0.256523
64.8007	-0.0217923	64.7987	-0.0828	64.7775	-0.213462	64.7712	-0.1938	64.7792	-0.256492
64.8173	-0.0217154	64.8159	-0.0827846	64.7937	-0.213408	64.7882	-0.193746	64.7951	-0.256446
64.8334	-0.0216385	64.8328	-0.0827692	64.811	-0.213346	64.8044	-0.193669	64.8123	-0.256377
64.8513	-0.0216	64.8487	-0.0827154	64.827	-0.213308	64.821	-0.193592	64.8293	-0.256331
64.876	-0.0215615	64.8738	-0.0825692	64.8533	-0.213246	64.8459	-0.193515	64.8532	-0.256362
64.9009	-0.0214615	64.8996	-0.0824846	64.8783	-0.213185	64.8704	-0.193438	64.8785	-0.256431
64.9175	-0.0213923	64.916	-0.0824615	64.8947	-0.213123	64.8869	-0.193385	64.8962	-0.256431
64.9339	-0.0213231	64.9326	-0.0824692	64.9104	-0.213038	64.9029	-0.193338	64.9118	-0.256362
64.9513	-0.0212769	64.9489	-0.0824462	64.9278	-0.212962	64.9214	-0.193323	64.9288	-0.256262
64.9761	-0.0212231	64.9741	-0.0823538	64.9526	-0.212892	64.9464	-0.193292	64.9537	-0.256169
65.0011	-0.0211692	64.9995	-0.0822769	64.9782	-0.212854	64.9714	-0.193192	64.9781	-0.256185
65.0183	-0.0211308	65.0157	-0.0822154	64.9946	-0.212831	64.9874	-0.193085	64.9956	-0.2562
65.0349	-0.0210923	65.0323	-0.0821462	65.0107	-0.212777	65.0044	-0.193	65.0124	-0.2562
65.0516	-0.0210385	65.0489	-0.0820462	65.0274	-0.212708	65.0199	-0.192969	65.0293	-0.256146
65.0686	-0.0209769	65.0663	-0.0819538	65.0438	-0.212692	65.0376	-0.192969	65.0457	-0.2561
65.0934	-0.0208692	65.0904	-0.0818846	65.0697	-0.212677	65.0632	-0.192954	65.0698	-0.256069
65.1176	-0.0207308	65.1159	-0.0818692	65.095	-0.212631	65.0872	-0.192938	65.095	-0.256115
65.1344	-0.0206538	65.1322	-0.0818462	65.1119	-0.212554	65.1051	-0.1929	65.1127	-0.256192
65.1512	-0.0205846	65.1491	-0.0818154	65.128	-0.212477	65.1214	-0.192846	65.1294	-0.256238
65.1679	-0.0205385	65.166	-0.0817615	65.1444	-0.212408	65.1382	-0.192792	65.1463	-0.256246
65.1929	-0.0204692	65.1915	-0.0816538	65.1699	-0.212323	65.1632	-0.1927	65.1705	-0.256162
65.2192	-0.0203308	65.2159	-0.0815462	65.1953	-0.212215	65.1887	-0.192577	65.1956	-0.256077
65.234	-0.0202385	65.2325	-0.0814692	65.2113	-0.212162	65.2048	-0.192492	65.2124	-0.256046
65.2515	-0.0201462	65.2496	-0.0814077	65.2286	-0.2121	65.2214	-0.1924	65.23	-0.256038
65.2694	-0.0201077	65.2658	-0.0813615	65.2454	-0.212054	65.2371	-0.192346	65.2458	-0.256023
65.2848	-0.0200538	65.2831	-0.0813462	65.2613	-0.212008	65.2549	-0.192315	65.2624	-0.255977
65.3102	-0.0199231	65.3083	-0.0813154	65.2865	-0.211931	65.2796	-0.192246	65.2871	-0.2559
65.3349	-0.0198615	65.3325	-0.0812231	65.3116	-0.211869	65.3049	-0.192162	65.3123	-0.255838
65.3528	-0.0198538	65.3497	-0.0811538	65.3276	-0.211815	65.3221	-0.192138	65.3292	-0.255808
65.3698	-0.0198538	65.3662	-0.0811	65.3445	-0.211777	65.338	-0.192138	65.3459	-0.255762
65.385	-0.0197923	65.3847	-0.0810692	65.3608	-0.211738	65.3556	-0.192131	65.3625	-0.255715
65.4102	-0.0196538	65.4082	-0.0810077	65.3865	-0.211692	65.3804	-0.192038	65.388	-0.255669
65.435	-0.0195308	65.4335	-0.0808923	65.4114	-0.211692	65.4047	-0.191838	65.4127	-0.255662
65.4519	-0.0194692	65.4494	-0.0808462	65.4294	-0.211708	65.4211	-0.191738	65.4296	-0.255638
65.4683	-0.0194231	65.4663	-0.0808	65.4452	-0.211685	65.4377	-0.191669	65.4451	-0.2556
65.4847	-0.0193923	65.4834	-0.0807692	65.4623	-0.211631	65.4552	-0.191662	65.4624	-0.255577
65.5012	-0.0193615	65.5001	-0.0807538	65.4789	-0.2115	65.4723	-0.191646	65.4795	-0.255569
65.5273	-0.0192692	65.5249	-0.0806923	65.5026	-0.211192	65.497	-0.191562	65.5045	-0.255531
65.553	-0.0191231	65.55	-0.0806154	65.5275	-0.211062	65.5225	-0.191423	65.5297	-0.255423
65.5696	-0.0190231	65.5673	-0.0805462	65.5449	-0.211031	65.5384	-0.191346	65.5446	-0.255338
65.5857	-0.0189615	65.5834	-0.0804615	65.5619	-0.211031	65.5551	-0.191338	65.5618	-0.255269
65.6017	-0.0189154	65.6007	-0.0803846	65.5781	-0.210992	65.571	-0.191315	65.5794	-0.255285
65.6271	-0.0188308	65.6255	-0.0803462	65.6033	-0.210885	65.5964	-0.191231	65.6045	-0.255269
65.6524	-0.0187308	65.6501	-0.0803308	65.6281	-0.210892	65.6214	-0.191115	65.629	-0.255231
65.6691	-0.0186769	65.6671	-0.0803154	65.6453	-0.210877	65.6389	-0.191038	65.6455	-0.2552
65.6857	-0.0186231	65.6836	-0.0802308	65.6629	-0.210869	65.6558	-0.190985	65.6629	-0.255169
65.7031	-0.0185692	65.7005	-0.0801308	65.6783	-0.210846	65.6724	-0.190908	65.68	-0.255169
65.7195	-0.0184923	65.7165	-0.0800231	65.6957	-0.210808	65.6888	-0.190823	65.6966	-0.255162
65.7439	-0.0183462	65.7422	-0.0798769	65.7207	-0.210723	65.7141	-0.190762	65.721	-0.255123
65.7692	-0.0182308	65.7665	-0.0797769	65.7451	-0.2106	65.7386	-0.190746	65.7468	-0.2551
65.7859	-0.0181923	65.7835	-0.0797769	65.7627	-0.210523	65.7558	-0.190662	65.7634	-0.255062
65.8027	-0.0181846	65.8009	-0.0797923	65.779	-0.210469	65.7715	-0.190554	65.7797	-0.255023
65.8201	-0.0181538	65.8173	-0.0797692	65.7955	-0.210438	65.7873	-0.190485	65.7958	-0.255031
65.8451	-0.0180769	65.8424	-0.0796692	65.8204	-0.210385	65.8136	-0.190454	65.8214	-0.255092
65.8691	-0.0179308	65.8676	-0.0795308	65.8456	-0.2104	65.839	-0.190446	65.8466	-0.255138
65.886	-0.0178	65.8848	-0.0794692	65.863	-0.210392	65.8547	-0.190377	65.864	-0.255085
65.9024	-0.0177077	65.9009	-0.0794385	65.8794	-0.210346	65.8734	-0.190308	65.8801	-0.255008
65.9195	-0.0176385	65.9179	-0.0794154	65.8958	-0.210262	65.8896	-0.190223	65.8959	-0.254877
65.9361	-0.0175769	65.9343	-0.0793846	65.9116	-0.210162	65.9056	-0.190138	65.9133	-0.2548
65.9618	-0.0174846	65.9596	-0.0792538	65.9381	-0.210085	65.9304	-0.190038	65.9377	-0.254846
65.9866	-0.0173308	65.9846	-0.0790923	65.9631	-0.210069	65.9554	-0.189969	65.9641	-0.254915
66.003	-0.0172	66.0007	-0.0790077	65.9799	-0.210031	65.9715	-0.189908	65.9803	-0.2549
66.0191	-0.0170923	66.017	-0.0789385	65.9956	-0.209969	65.9888	-0.189869	65.997	-0.254808
66.0365	-0.0170154	66.0336	-0.0788846	66.0134	-0.209885	66.0048	-0.189846	66.0141	-0.254754
66.0618	-0.0169538	66.0597	-0.0788231	66.0376	-0.209731	66.0312	-0.189769	66.039	-0.254738
66.0871	-0.0168538	66.0844	-0.0787462	66.0635	-0.209585	66.0554	-0.189638	66.0635	-0.254754
66.1036	-0.0167846	66.1009	-0.0787154	66.0799	-0.209538	66.072	-0.189523	66.0799	-0.2547
66.1197	-0.0167231	66.1176	-0.0786769	66.0962	-0.209531	66.0889	-0.189469	66.0966	-0.254638
66.1367	-0.0166923	66.1349	-0.0786385	66.1124	-0.209538	66.1055	-0.189377	66.113	-0.254585
66.153	-0.0166692	66.1519	-0.0786	66.1301	-0.209531	66.1228	-0.189315	66.1298	-0.254523
66.1787	-0.0165615	66.1759	-0.0784846	66.1542	-0.209469	66.1478	-0.189238	66.1553	-0.254446
66.2033	-0.0163769	66.2012	-0.0783615	66.1794	-0.209423	66.1719	-0.189185	66.1804	-0.254423
66.2199	-0.0162615	66.2181	-0.0782846	66.1964	-0.209362	66.19	-0.189154	66.1969	-0.254454
66.2363	-0.0162	66.2354	-0.0782154	66.2134	-0.209277	66.206	-0.189092	66.2143	-0.254477
66.2535	-0.0161538	66.2514	-0.0781154	66.2291	-0.209192	66.2227	-0.189046	66.2305	-0.254431
66.2789	-0.0160923	66.2758	-0.0779615	66.2545	-0.209131	66.2478	-0.189023	66.2545	-0.254338
66.3036	-0.0159923	66.3008	-0.0778154	66.2802	-0.209138	66.2737	-0.189023	66.2809	-0.254285
66.3208	-0.0159	66.3179	-0.0777308	66.2976	-0.209085	66.2909	-0.188977	66.297	-0.254285
66.337	-0.0158154	66.3338	-0.0776769	66.3137	-0.209015	66.3063	-0.188862	66.3133	-0.254246
66.3537	-0.0157231	66.3508	-0.0776462	66.3293	-0.208931	66.3225	-0.188762	66.33	-0.254192
66.3701	-0.0156692	66.3686	-0.0776077	66.3467	-0.208869	66.3383	-0.188708	66.3464	-0.254131
66.3961	-0.0155462	66.3932	-0.0775308	66.3712	-0.208762	66.3644	-0.188638	66.3721	-0.254092
66.4212	-0.0154077	66.4177	-0.0774231	66.3961	-0.208662	66.3894	-0.188531	66.3974	-0.254085
66.4377	-0.0153077	66.435	-0.0773385	66.4124	-0.208615	66.4055	-0.188454	66.4142	-0.254085
66.4536	-0.0152692	66.4509	-0.0772692	66.4306	-0.208569	66.4225	-0.188392	66.4308	-0.254085
66.4705	-0.0152385	66.4675	-0.0772	66.4471	-0.208546	66.4397	-0.188385	66.4476	-0.254069
66.4966	-0.0151846	66.4932	-0.0771077	66.4717	-0.208446	66.465	-0.188377	66.4728	-0.254031
66.5221	-0.0151077	66.5183	-0.0769923	66.4962	-0.208385	66.4895	-0.188277	66.4969	-0.253977
66.5383	-0.0150231	66.5337	-0.0769	66.5131	-0.208362	66.5064	-0.188215	66.5143	-0.253931
66.5544	-0.0149077	66.5507	-0.0768077	66.53	-0.208354	66.5236	-0.188138	66.5313	-0.253869
66.5706	-0.0147769	66.5674	-0.0767385	66.5471	-0.208346	66.5411	-0.188077	66.5465	-0.2538
66.5871	-0.0146462	66.585	-0.0766769	66.5639	-0.208315	66.5565	-0.188023	66.5636	-0.253738
66.613	-0.0145154	66.6101	-0.0765769	66.5886	-0.208215	66.5809	-0.187908	66.5891	-0.253754
66.6381	-0.0144308	66.6352	-0.0765	66.614	-0.208162	66.6054	-0.187815	66.6147	-0.253762
66.6549	-0.0143692	66.6509	-0.0764769	66.631	-0.208131	66.6234	-0.187746	66.6312	-0.253754
66.672	-0.0142923	66.669	-0.0764538	66.6479	-0.208031	66.6397	-0.187692	66.6476	-0.253754
66.6888	-0.0142	66.6853	-0.0764077	66.6644	-0.2079	66.6562	-0.187631	66.6652	-0.2537
66.7131	-0.0140538	66.7104	-0.0762923	66.6877	-0.207762	66.6817	-0.1875	66.6893	-0.253692
66.7376	-0.0138615	66.7346	-0.0761538	66.714	-0.207862	66.7067	-0.187346	66.7149	-0.253708
66.7544	-0.0137308	66.752	-0.0760923	66.7313	-0.2079	66.7219	-0.187238	66.7319	-0.2537
66.771	-0.0136538	66.7681	-0.0760615	66.7483	-0.207846	66.7397	-0.187131	66.7486	-0.2537
66.7874	-0.0135846	66.785	-0.0760385	66.7644	-0.207685	66.7564	-0.187069	66.7646	-0.253662
66.8049	-0.0135615	66.8024	-0.0759385	66.78	-0.207392	66.7722	-0.187023	66.782	-0.253585
66.8304	-0.0134923	66.8269	-0.0757769	66.8049	-0.207285	66.7982	-0.186977	66.8059	-0.253508
66.8549	-0.0133615	66.8524	-0.0756615	66.8305	-0.207246	66.8227	-0.186923	66.8313	-0.253423
66.8711	-0.0132154	66.8694	-0.0756154	66.8473	-0.207254	66.8407	-0.186869	66.8486	-0.253385
66.888	-0.0130769	66.8867	-0.0755769	66.8634	-0.207208	66.8574	-0.186831	66.8646	-0.253369
66.9038	-0.0129846	66.9018	-0.0754692	66.8812	-0.207138	66.8734	-0.186785	66.881	-0.253338
66.9296	-0.0128923	66.9273	-0.0753538	66.905	-0.206985	66.8988	-0.186738	66.9068	-0.253285
66.9551	-0.0128538	66.9521	-0.0752231	66.9306	-0.206846	66.9242	-0.186654	66.9311	-0.253185
66.972	-0.0128308	66.969	-0.0751538	66.9473	-0.206792	66.9409	-0.186577	66.9484	-0.253092
66.9883	-0.0128	66.9848	-0.0750846	66.9643	-0.206754	66.9576	-0.1865	66.9643	-0.253054
67.0058	-0.0127615	67.0029	-0.0750077	66.9817	-0.206738	66.9738	-0.186446	66.9809	-0.253023
67.0215	-0.0126615	67.0195	-0.0749769	66.9973	-0.206708	66.9907	-0.186377	66.9976	-0.253015
67.0468	-0.0124615	67.0448	-0.0749462	67.0228	-0.206654	67.0151	-0.186285	67.0232	-0.253015
67.0715	-0.0122846	67.0701	-0.0748462	67.0482	-0.206562	67.04	-0.186223	67.0478	-0.252992
67.0886	-0.0121923	67.086	-0.0747385	67.0647	-0.206477	67.0574	-0.186192	67.0647	-0.252969
67.1044	-0.0120846	67.1018	-0.0745923	67.0807	-0.206377	67.0744	-0.186108	67.0819	-0.252915
67.1217	-0.0119846	67.1189	-0.0744615	67.0976	-0.206292	67.0905	-0.186031	67.0984	-0.252854
67.1468	-0.0118692	67.1433	-0.0743231	67.1224	-0.206238	67.1155	-0.185877	67.1235	-0.252769
67.1721	-0.0118077	67.1694	-0.0742077	67.1471	-0.206185	67.1404	-0.185769	67.148	-0.252746
67.1897	-0.0117615	67.1863	-0.0741692	67.165	-0.206092	67.1572	-0.185715	67.1649	-0.252769
67.2051	-0.0116923	67.2025	-0.0741538	67.1807	-0.205977	67.1743	-0.185677	67.1822	-0.252769
67.222	-0.0116077	67.2197	-0.0741692	67.1977	-0.205862	67.1908	-0.185654	67.1993	-0.252777
67.2389	-0.0115077	67.2366	-0.0741692	67.2143	-0.205754	67.2071	-0.185615	67.2156	-0.252769
67.2638	-0.0113846	67.2613	-0.0740692	67.2396	-0.205692	67.2318	-0.185531	67.2401	-0.252677
67.2887	-0.0112462	67.2859	-0.0738769	67.2643	-0.205631	67.2582	-0.185415	67.2653	-0.252569
67.3055	-0.0111308	67.3027	-0.0737385	67.2812	-0.205592	67.2746	-0.185323	67.2815	-0.252477
67.322	-0.0110538	67.3193	-0.0736231	67.2974	-0.205554	67.2917	-0.1853	67.2983	-0.252408
67.3391	-0.0110154	67.3361	-0.0735462	67.3141	-0.205508	67.3075	-0.185285	67.3145	-0.252377
67.3652	-0.0109385	67.3612	-0.0734462	67.3398	-0.205438	67.3338	-0.185238	67.3399	-0.252377
67.3897	-0.0108	67.3861	-0.0732923	67.3648	-0.205338	67.3576	-0.185108	67.3657	-0.2524
67.4054	-0.0106615	67.4024	-0.0731846	67.381	-0.205277	67.3748	-0.184962	67.3821	-0.252385
67.4222	-0.0105308	67.4195	-0.0731077	67.3978	-0.205185	67.3913	-0.184885	67.3995	-0.252354
67.4395	-0.0104	67.4361	-0.0730462	67.4152	-0.205092	67.4077	-0.184846	67.4152	-0.252308
67.4557	-0.0102846	67.4534	-0.0729846	67.4311	-0.204977	67.4252	-0.1848	67.4331	-0.252277
67.4812	-0.0101846	67.4782	-0.0729385	67.4566	-0.204885	67.4503	-0.184708	67.4571	-0.252192
67.5067	-0.0101385	67.5033	-0.0728923	67.4823	-0.204792	67.4742	-0.184615	67.4823	-0.252069
67.5232	-0.0100923	67.5199	-0.0728385	67.498	-0.204708	67.4917	-0.184569	67.4982	-0.252031
67.5391	-0.01	67.5357	-0.0727769	67.5153	-0.204631	67.5094	-0.184546	67.5155	-0.251992
67.5553	-0.00988462	67.5531	-0.0726923	67.5312	-0.204569	67.5252	-0.184508	67.5325	-0.251938
67.5813	-0.00974615	67.5782	-0.0725538	67.5566	-0.204477	67.5503	-0.184377	67.5572	-0.251831
67.6071	-0.00961538	67.6033	-0.0724154	67.5814	-0.204346	67.5742	-0.184223	67.5815	-0.2518
67.6235	-0.00952308	67.6199	-0.0723231	67.5989	-0.204262	67.5919	-0.184138	67.5989	-0.251831
67.6397	-0.00944615	67.6365	-0.0722692	67.6147	-0.204185	67.6089	-0.184054	67.6154	-0.251885
67.6569	-0.00936923	67.6535	-0.0722231	67.632	-0.204138	67.6241	-0.184	67.6321	-0.251931
67.6734	-0.00929231	67.6695	-0.0722	67.6486	-0.204085	67.6406	-0.183969	67.6492	-0.251923
67.6978	-0.00918462	67.6951	-0.0721615	67.6735	-0.204008	67.6664	-0.183869	67.6745	-0.251854
67.7239	-0.0091	67.721	-0.0720769	67.6984	-0.203954	67.6919	-0.183754	67.6986	-0.251723
67.74	-0.00902308	67.7368	-0.0719462	67.7153	-0.203908	67.7087	-0.183708	67.715	-0.251662
67.7573	-0.00891538	67.7537	-0.0717615	67.7323	-0.203838	67.7253	-0.183685	67.7323	-0.251646
67.7739	-0.00881538	67.7698	-0.0716692	67.7485	-0.203731	67.7425	-0.183638	67.7488	-0.251631
67.7985	-0.00865385	67.795	-0.0715615	67.7738	-0.203615	67.7672	-0.183531	67.7743	-0.251615
67.823	-0.00854615	67.8199	-0.0714462	67.799	-0.203569	67.7927	-0.1834	67.8001	-0.251562
67.84	-0.00847692	67.8362	-0.0713538	67.8164	-0.203523	67.8085	-0.183338	67.8158	-0.251508
67.8565	-0.0084	67.8533	-0.0712538	67.8318	-0.203492	67.8252	-0.183254	67.8329	-0.251438
67.8738	-0.00831538	67.8704	-0.0712308	67.8489	-0.203431	67.8411	-0.1832	67.8495	-0.251369
67.8895	-0.00822308	67.8864	-0.0712077	67.8663	-0.203369	67.8582	-0.183192	67.8661	-0.251338
67.9151	-0.00815385	67.9118	-0.0711	67.8895	-0.203285	67.8842	-0.183185	67.891	-0.251308
67.9407	-0.00810769	67.9369	-0.0709154	67.9154	-0.203208	67.9091	-0.183131	67.9161	-0.251262
67.9565	-0.00806154	67.9543	-0.0707923	67.9328	-0.2032	67.9253	-0.183054	67.9327	-0.251192
67.9739	-0.00796154	67.9693	-0.0706846	67.9503	-0.203162	67.9425	-0.182969	67.9494	-0.251131
67.9904	-0.00786154	67.9866	-0.0706154	67.9673	-0.203062	67.959	-0.182923	67.9662	-0.251085
68.0159	-0.00771538	68.0123	-0.0705769	67.9904	-0.202915	67.9834	-0.182823	67.9916	-0.251046
68.0405	-0.0076	68.0374	-0.0704615	68.0159	-0.2028	68.0086	-0.182708	68.0173	-0.251069
68.0579	-0.00759231	68.0538	-0.0703308	68.0326	-0.202754	68.0263	-0.182677	68.0334	-0.251054
68.0748	-0.00757692	68.0708	-0.0702231	68.0502	-0.202746	68.0424	-0.182662	68.05	-0.251023
68.0912	-0.00752308	68.0871	-0.0701615	68.0659	-0.202738	68.0594	-0.182608	68.0665	-0.250977
68.1077	-0.00744615	68.1037	-0.0701385	68.0836	-0.202708	68.0766	-0.182562	68.0835	-0.250908
68.1322	-0.00728462	68.1286	-0.0701	68.1077	-0.202592	68.101	-0.182438	68.1084	-0.250754
68.1571	-0.00713846	68.1538	-0.0700231	68.1326	-0.202477	68.1256	-0.182354	68.1327	-0.250631
68.1738	-0.00704615	68.1711	-0.0699538	68.149	-0.202438	68.1434	-0.182323	68.1502	-0.250577
68.1914	-0.00694615	68.1871	-0.0699077	68.1664	-0.2024	68.159	-0.182285	68.1666	-0.250569
68.208	-0.0069	68.2043	-0.0698154	68.1827	-0.202338	68.1753	-0.182215	68.1831	-0.250546
68.2328	-0.00676154	68.229	-0.0697077	68.208	-0.202177	68.2008	-0.182115	68.2084	-0.250438
68.2578	-0.00658462	68.2546	-0.0696385	68.2333	-0.202023	68.2269	-0.182046	68.233	-0.250315
68.2738	-0.00643846	68.2712	-0.0695923	68.2494	-0.201938	68.2429	-0.182015	68.2489	-0.250231
68.2913	-0.00633077	68.2879	-0.0695385	68.2663	-0.201877	68.2602	-0.182	68.2662	-0.250169
68.308	-0.00626923	68.3043	-0.0694308	68.2837	-0.201815	68.2762	-0.181946	68.2835	-0.250146
68.3246	-0.0062	68.3205	-0.0693154	68.2995	-0.201746	68.2931	-0.181885	68.3002	-0.250131
68.3487	-0.00607692	68.3463	-0.0691769	68.3249	-0.201638	68.3176	-0.181785	68.3255	-0.2501
68.3746	-0.00593077	68.3702	-0.0690615	68.3486	-0.201585	68.3424	-0.181669	68.3498	-0.250023
68.3907	-0.00584615	68.3866	-0.069	68.3663	-0.201515	68.3597	-0.181654	68.3671	-0.249938
68.4082	-0.00574615	68.4036	-0.0689308	68.3828	-0.2014	68.3768	-0.181631	68.3834	-0.249877
68.4246	-0.00563077	68.4209	-0.0688846	68.3989	-0.2013	68.3941	-0.181585	68.4001	-0.2498
68.4494	-0.00543077	68.4461	-0.0687923	68.4248	-0.201215	68.4181	-0.181392	68.4243	-0.249754
68.4741	-0.00523846	68.4714	-0.0687231	68.4501	-0.2012	68.4416	-0.181231	68.4497	-0.249723
68.4915	-0.00515385	68.4885	-0.0686923	68.4675	-0.201146	68.4588	-0.181177	68.4674	-0.2497
68.5076	-0.0051	68.5045	-0.0686462	68.4837	-0.201069	68.4758	-0.181185	68.4836	-0.249623
68.5244	-0.00507692	68.521	-0.0685692	68.5009	-0.200985	68.4936	-0.181208	68.5002	-0.249546
68.5415	-0.00506923	68.5383	-0.0684538	68.5171	-0.2009	68.5103	-0.181192	68.5165	-0.249446
68.5668	-0.005	68.5621	-0.0683	68.5418	-0.200746	68.5363	-0.181115	68.5417	-0.249354
68.5918	-0.00484615	68.5871	-0.0681615	68.5662	-0.200569	68.561	-0.180969	68.5664	-0.249331
68.608	-0.00473077	68.6037	-0.0681154	68.5838	-0.200492	68.5772	-0.180877	68.5841	-0.249331
68.625	-0.00462308	68.6212	-0.0680615	68.6	-0.200469	68.5929	-0.180815	68.6007	-0.249338
68.6417	-0.00451538	68.6388	-0.0680154	68.6174	-0.200454	68.6095	-0.180746	68.6171	-0.249292
68.6667	-0.00433846	68.6632	-0.0679077	68.6419	-0.200323	68.635	-0.180638	68.642	-0.249192
68.6911	-0.00417692	68.6879	-0.0678231	68.6666	-0.200115	68.6598	-0.180523	68.6673	-0.249069
68.7084	-0.00408462	68.7047	-0.0678	68.6833	-0.200031	68.6761	-0.180462	68.6833	-0.249008
68.7247	-0.00401538	68.7224	-0.0678077	68.7001	-0.199985	68.6926	-0.180454	68.7002	-0.248946
68.7414	-0.00393077	68.7386	-0.0677692	68.7173	-0.199938	68.7101	-0.180446	68.7171	-0.248885
68.7582	-0.00383077	68.755	-0.0676923	68.7343	-0.199869	68.7275	-0.180385	68.7332	-0.248815
68.7841	-0.0037	68.7794	-0.0675615	68.7587	-0.199746	68.7516	-0.180308	68.7587	-0.248715
68.8096	-0.00356154	68.8058	-0.0674462	68.7835	-0.199615	68.7773	-0.180185	68.7835	-0.248669
68.8258	-0.00346923	68.8215	-0.0673462	68.8	-0.199515	68.7936	-0.180108	68.8003	-0.248662
68.8422	-0.00332308	68.8386	-0.0671923	68.8167	-0.199408	68.8093	-0.180038	68.818	-0.248631
68.8587	-0.00318462	68.8544	-0.0669692	68.834	-0.199323	68.8262	-0.179977	68.8341	-0.2486
68.8833	-0.00301538	68.8787	-0.0668385	68.8597	-0.199285	68.852	-0.179946	68.8598	-0.248523
68.9088	-0.00286923	68.9057	-0.0668	68.8838	-0.199292	68.8762	-0.179892	68.8842	-0.248423
68.9255	-0.00277692	68.9224	-0.0667846	68.901	-0.199238	68.8941	-0.179823	68.9004	-0.248323
68.9414	-0.00270769	68.9383	-0.0667	68.9182	-0.199154	68.9107	-0.179769	68.9174	-0.248223
68.9584	-0.00263077	68.9553	-0.0665846	68.9344	-0.199062	68.9274	-0.179685	68.9337	-0.248146
68.9761	-0.00255385	68.9711	-0.0664923	68.9508	-0.198985	68.9438	-0.1796	68.95	-0.248108
69.0004	-0.00246154	68.9964	-0.0663385	68.9759	-0.198877	68.969	-0.179538	68.9755	-0.248069
69.0259	-0.00230769	69.0224	-0.0662385	69.0013	-0.198769	68.9945	-0.179538	69.0001	-0.247985
69.0429	-0.00216154	69.0379	-0.0661692	69.018	-0.198677	69.0121	-0.179531	69.0172	-0.247885
69.0592	-0.00203077	69.0554	-0.0661077	69.0345	-0.198631	69.0285	-0.179485	69.0348	-0.247823
69.0752	-0.00189231	69.0723	-0.0660692	69.0508	-0.198585	69.0443	-0.1794	69.0511	-0.247854
69.1005	-0.00176923	69.0967	-0.0659538	69.0763	-0.1985	69.0691	-0.179215	69.0771	-0.247877
69.1256	-0.00165385	69.1218	-0.0658231	69.1009	-0.198392	69.0937	-0.179031	69.1005	-0.247777
69.1435	-0.00158462	69.1387	-0.0657308	69.119	-0.198315	69.1101	-0.178946	69.1177	-0.247631
69.16	-0.00151538	69.1556	-0.0656538	69.1346	-0.198292	69.1264	-0.178923	69.134	-0.247523
69.1757	-0.00143846	69.1724	-0.0656	69.1513	-0.198231	69.1436	-0.1789	69.1511	-0.247477
69.1931	-0.00136154	69.1896	-0.0655385	69.1682	-0.198146	69.1615	-0.178846	69.1676	-0.247454
69.218	-0.00113077	69.2138	-0.0654231	69.1926	-0.198031	69.1857	-0.178685	69.1931	-0.247454
69.2434	-0.0008	69.2387	-0.0653	69.2182	-0.197854	69.2111	-0.178515	69.2185	-0.247415
69.2595	-0.000663023	69.2554	-0.0652154	69.2343	-0.197762	69.2274	-0.178431	69.2343	-0.247392
69.2761	-0.000575477	69.2722	-0.0651538	69.251	-0.197669	69.2441	-0.178354	69.252	-0.247346
69.2924	-0.000504669	69.289	-0.0650923	69.2678	-0.197623	69.2595	-0.178285	69.2685	-0.247277
69.3177	-0.000356515	69.3141	-0.0649615	69.2928	-0.197592	69.2853	-0.1782	69.2935	-0.247185
69.3424	-0.000183085	69.3382	-0.0648538	69.3182	-0.197569	69.3113	-0.178169	69.3179	-0.247085
69.3593	-0.000105231	69.356	-0.0647692	69.336	-0.197538	69.3271	-0.178169	69.3345	-0.247015
69.3764	-5.98323e-05	69.373	-0.0647308	69.3524	-0.197492	69.344	-0.178146	69.3506	-0.246938
69.3936	1.12002e-05	69.3892	-0.0646769	69.3686	-0.197408	69.3612	-0.178115	69.3675	-0.246862
69.4095	0.000122044	69.4063	-0.0645615	69.3846	-0.197315	69.3778	-0.178062	69.3844	-0.246785
69.4346	0.000320749	69.4304	-0.0644385	69.4103	-0.197277	69.4025	-0.177938	69.41	-0.246746
69.4589	0.000495072	69.4558	-0.0643077	69.4362	-0.197254	69.4274	-0.177815	69.4349	-0.246738
69.4763	0.000566472	69.472	-0.0642077	69.4525	-0.197231	69.4435	-0.177738	69.4524	-0.246677
69.4929	0.000636172	69.489	-0.0641077	69.4687	-0.197177	69.4611	-0.177685	69.4685	-0.246592
69.51	0.000706342	69.5058	-0.0640231	69.4856	-0.197092	69.4774	-0.177623	69.4846	-0.246523
69.5351	0.000846154	69.5311	-0.0639385	69.5104	-0.196946	69.5025	-0.177538	69.51	-0.246485
69.5599	0.00101538	69.5562	-0.0638308	69.5345	-0.196846	69.5286	-0.177454	69.5356	-0.246431
69.5763	0.0011	69.573	-0.0637231	69.552	-0.196831	69.5448	-0.177408	69.5513	-0.246369
69.5931	0.00116923	69.5891	-0.0635846	69.5696	-0.196815	69.561	-0.177331	69.5677	-0.2463
69.6102	0.00125385	69.6052	-0.0634615	69.5859	-0.1968	69.5778	-0.177231	69.5858	-0.246246
69.6276	0.00134615	69.6214	-0.0633615	69.6025	-0.196785	69.5945	-0.177085	69.6024	-0.246208
69.6524	0.00152308	69.6477	-0.0632769	69.6276	-0.196762	69.6194	-0.176885	69.6268	-0.246208
69.677	0.00170769	69.6733	-0.0631769	69.6523	-0.196654	69.6443	-0.176769	69.6519	-0.246169
69.6929	0.00178462	69.6894	-0.0630846	69.668	-0.196538	69.6617	-0.176731	69.6679	-0.246123
69.7102	0.00183846	69.706	-0.0630077	69.686	-0.196446	69.678	-0.1767	69.6848	-0.245977
69.7271	0.00189231	69.723	-0.0629385	69.7025	-0.196362	69.6949	-0.176669	69.7018	-0.245838
69.752	0.00201538	69.7482	-0.0628846	69.7274	-0.196285	69.7197	-0.176546	69.7263	-0.245723
69.7773	0.00221538	69.7726	-0.0628154	69.7522	-0.196169	69.7438	-0.176454	69.7513	-0.245677
69.7942	0.00236923	69.7899	-0.0627077	69.7687	-0.196085	69.7613	-0.176408	69.7688	-0.245669
69.8105	0.00246154	69.8061	-0.0626077	69.7859	-0.196	69.7782	-0.176377	69.7858	-0.245623
69.8271	0.00251538	69.8227	-0.0625077	69.8024	-0.195931	69.7956	-0.176331	69.8016	-0.245546
69.8442	0.00258462	69.84	-0.0624	69.8192	-0.195869	69.8116	-0.176215	69.8186	-0.245469
69.8693	0.00272308	69.8649	-0.0622462	69.8441	-0.195785	69.8367	-0.176023	69.8437	-0.245392
69.8939	0.0029	69.8898	-0.0621154	69.8695	-0.195723	69.8617	-0.175877	69.8691	-0.245346
69.911	0.00302308	69.9062	-0.0620231	69.8863	-0.195685	69.8787	-0.1758	69.8856	-0.245308
69.927	0.00316923	69.9226	-0.0619	69.9025	-0.195608	69.8957	-0.175762	69.9018	-0.245246
69.944	0.00330769	69.9391	-0.0618	69.9199	-0.195492	69.9108	-0.175692	69.919	-0.245192
69.9688	0.00342308	69.9642	-0.0615923	69.944	-0.195331	69.9366	-0.1756	69.9438	-0.245123
69.9948	0.00347692	69.9893	-0.0614462	69.9695	-0.195215	69.9619	-0.1755	69.9688	-0.245046
70.0112	0.00356154	70.0066	-0.0613923	69.986	-0.195177	69.9786	-0.175431	69.9859	-0.244992
70.0276	0.00369231	70.0231	-0.0613308	70.0029	-0.195154	69.9944	-0.175377	70.0021	-0.244931
70.0443	0.00381538	70.0408	-0.0613231	70.0192	-0.195108	70.0119	-0.175323	70.0187	-0.244869
70.0602	0.00391538	70.0563	-0.0613	70.0362	-0.195023	70.0281	-0.175231	70.0354	-0.244838
70.0859	0.004	70.082	-0.0612385	70.0605	-0.194862	70.0529	-0.175038	70.0601	-0.244792
70.1108	0.00409231	70.1061	-0.0611462	70.0857	-0.194769	70.0786	-0.1749	70.086	-0.244685
70.1281	0.00418462	70.1231	-0.0610385	70.1026	-0.194715	70.0951	-0.174892	70.1028	-0.244585
70.1445	0.00437692	70.1398	-0.0609308	70.1203	-0.194654	70.1126	-0.174862	70.1194	-0.244485
70.1608	0.00457692	70.1571	-0.0608	70.1366	-0.194569	70.1296	-0.174769	70.1355	-0.244423
70.1851	0.00475385	70.181	-0.0606692	70.1615	-0.194423	70.1538	-0.174477	70.1613	-0.244331
70.2115	0.00483846	70.2068	-0.0606	70.1866	-0.194331	70.1779	-0.1743	70.1865	-0.244185
70.2286	0.00486923	70.2236	-0.0605308	70.2026	-0.194285	70.1954	-0.174246	70.2026	-0.244092
70.2454	0.00494615	70.2408	-0.0604231	70.2199	-0.194215	70.2124	-0.1742	70.2177	-0.244015
70.2616	0.00504615	70.2567	-0.0603	70.2371	-0.194154	70.2276	-0.174146	70.2355	-0.243985
70.277	0.00516923	70.2734	-0.0601846	70.253	-0.194092	70.2449	-0.174085	70.253	-0.243985
70.3024	0.00535385	70.2981	-0.0600615	70.278	-0.194038	70.2704	-0.174085	70.2778	-0.243931
70.3268	0.0055	70.3235	-0.0599154	70.3038	-0.193985	70.2961	-0.174054	70.3036	-0.243838
70.3455	0.00558462	70.3398	-0.0597846	70.3206	-0.193923	70.3119	-0.174	70.3194	-0.243738
70.3611	0.00566154	70.3567	-0.0596846	70.3359	-0.193823	70.3283	-0.173892	70.3357	-0.243662
70.378	0.00572308	70.3728	-0.0595846	70.3538	-0.193708	70.3459	-0.173746	70.3517	-0.2436
70.4032	0.00582308	70.3986	-0.0594462	70.3776	-0.193615	70.3708	-0.173592	70.3772	-0.243515
70.4282	0.00594615	70.4245	-0.0593615	70.4031	-0.193538	70.3961	-0.173477	70.4029	-0.243431
70.445	0.00606923	70.442	-0.0593077	70.4193	-0.193508	70.4129	-0.173423	70.4193	-0.243323
70.4621	0.00618462	70.4582	-0.0592538	70.4367	-0.193469	70.4299	-0.173385	70.436	-0.2432
70.4787	0.00626923	70.4736	-0.0591769	70.4531	-0.193431	70.4461	-0.173315	70.4527	-0.243123
70.4958	0.00635385	70.4898	-0.0591	70.4706	-0.1934	70.4627	-0.173254	70.469	-0.243062
70.52	0.00656154	70.516	-0.0590538	70.4953	-0.193262	70.4873	-0.173185	70.4948	-0.243031
70.5447	0.00678462	70.5408	-0.0589846	70.5199	-0.193085	70.5128	-0.173092	70.5194	-0.242962
70.5617	0.00692308	70.5574	-0.0588923	70.5358	-0.192992	70.5294	-0.173038	70.5362	-0.242892
70.5788	0.00705385	70.574	-0.0587462	70.553	-0.192931	70.5456	-0.172977	70.5524	-0.242815
70.5942	0.00721538	70.5918	-0.0585692	70.5708	-0.192862	70.5637	-0.172908	70.5696	-0.242738
70.6199	0.0074	70.6158	-0.0583692	70.5945	-0.192723	70.5889	-0.172792	70.595	-0.2426
70.6456	0.00746923	70.6408	-0.0582385	70.6198	-0.192577	70.6132	-0.172592	70.6193	-0.242462
70.6621	0.00753846	70.6579	-0.0582077	70.6366	-0.192508	70.6282	-0.172454	70.6354	-0.242415
70.6792	0.00765385	70.6747	-0.0582	70.6531	-0.192431	70.6454	-0.172354	70.6527	-0.242385
70.6947	0.00779231	70.6916	-0.0581692	70.6698	-0.192338	70.6626	-0.172323	70.6699	-0.242377
70.7115	0.0079	70.7083	-0.0581231	70.6865	-0.192254	70.6799	-0.1723	70.6862	-0.242346
70.737	0.00795385	70.7332	-0.0579923	70.712	-0.192138	70.705	-0.172231	70.7119	-0.242208
70.7618	0.008	70.758	-0.0578154	70.7366	-0.192031	70.7296	-0.172115	70.7367	-0.242062
70.7792	0.00809231	70.7741	-0.0577077	70.7533	-0.191969	70.7468	-0.172015	70.7527	-0.241985
70.7957	0.00822308	70.7915	-0.0576308	70.7711	-0.191923	70.7628	-0.171915	70.7692	-0.241915
70.8121	0.00834615	70.8087	-0.0575538	70.7865	-0.191862	70.78	-0.171823	70.7871	-0.241838
70.8371	0.00845385	70.8334	-0.0574538	70.8118	-0.191769	70.8046	-0.171769	70.8114	-0.241731
70.8623	0.00850769	70.858	-0.0573462	70.8373	-0.191662	70.8313	-0.171762	70.8368	-0.2416
70.8802	0.0086	70.8747	-0.0572615	70.8535	-0.191569	70.8465	-0.171731	70.853	-0.241508
70.8954	0.00871538	70.892	-0.0571923	70.8693	-0.191469	70.8629	-0.171654	70.8692	-0.241369
70.9119	0.00884615	70.909	-0.0571231	70.8872	-0.191392	70.8798	-0.171546	70.8864	-0.241308
70.9294	0.00899231	70.9246	-0.0570385	70.9042	-0.191346	70.897	-0.171446	70.9027	-0.241308
70.9536	0.00916923	70.95	-0.0569077	70.9291	-0.191238	70.9222	-0.171254	70.9282	-0.2413
70.9791	0.00930769	70.9753	-0.0567692	70.9534	-0.191108	70.9463	-0.171123	70.9532	-0.241277
70.9958	0.00938462	70.9916	-0.0566769	70.9704	-0.191038	70.9641	-0.171062	70.9705	-0.241231
71.0128	0.00947692	71.0085	-0.0565692	70.9876	-0.190992	70.9801	-0.171008	70.9874	-0.241154
71.03	0.00957692	71.0247	-0.0565	71.0045	-0.190946	70.9967	-0.170962	71.004	-0.241077
71.0545	0.00967692	71.0506	-0.0564231	71.0297	-0.190846	71.0222	-0.170915	71.0281	-0.240946
71.0796	0.00979231	71.0764	-0.0563692	71.0544	-0.190723	71.0474	-0.170869	71.053	-0.2408
71.0965	0.00993077	71.0925	-0.0563	71.0708	-0.190638	71.0631	-0.1708	71.0696	-0.240723
71.1122	0.0100923	71.1098	-0.0562231	71.087	-0.190531	71.0804	-0.170685	71.0867	-0.240677
71.1297	0.0102538	71.1246	-0.0561231	71.1031	-0.1904	71.0979	-0.170577	71.1033	-0.240654
71.1457	0.0103615	71.1421	-0.0560231	71.1199	-0.190269	71.1135	-0.170485	71.1207	-0.240638
71.1705	0.0104846	71.1675	-0.0559077	71.1456	-0.190108	71.139	-0.170362	71.1449	-0.240562
71.1957	0.0106385	71.1919	-0.0557769	71.1705	-0.190031	71.1632	-0.170254	71.1706	-0.240415
71.2123	0.0107615	71.2087	-0.0556615	71.1877	-0.190008	71.1808	-0.170162	71.1876	-0.240315
71.2289	0.0108538	71.2249	-0.0555385	71.2047	-0.189985	71.1966	-0.170077	71.2034	-0.2402
71.2469	0.0109308	71.2414	-0.0554154	71.2212	-0.189946	71.2136	-0.169985	71.2204	-0.2401
71.2713	0.0111077	71.2669	-0.0552692	71.246	-0.189808	71.239	-0.1699	71.2451	-0.240008
71.2957	0.0113154	71.2924	-0.0551385	71.2712	-0.189662	71.265	-0.169862	71.2706	-0.239938
71.313	0.0114077	71.3086	-0.0550769	71.2875	-0.189577	71.2813	-0.169792	71.287	-0.2399
71.3297	0.0115	71.3259	-0.0550154	71.3041	-0.189523	71.2981	-0.169677	71.3039	-0.239854
71.3463	0.0115923	71.3431	-0.0549538	71.3206	-0.189462	71.314	-0.169508	71.3208	-0.239762
71.3622	0.0116846	71.3597	-0.0549077	71.3376	-0.189385	71.33	-0.169292	71.3372	-0.239646
71.3881	0.0118154	71.3848	-0.0547846	71.3628	-0.189238	71.3548	-0.169169	71.362	-0.239577
71.4128	0.0119462	71.4091	-0.0546692	71.3874	-0.189031	71.3811	-0.169162	71.3879	-0.239608
71.4297	0.0120615	71.4268	-0.0546	71.4039	-0.1889	71.398	-0.169138	71.4041	-0.2396
71.4465	0.0121846	71.4424	-0.0545231	71.4205	-0.188808	71.4142	-0.169138	71.4218	-0.239546
71.463	0.0122923	71.4603	-0.0544308	71.4381	-0.188754	71.431	-0.1691	71.4375	-0.239438
71.4885	0.0124308	71.4846	-0.0542462	71.4631	-0.188646	71.4567	-0.168992	71.4624	-0.239254
71.5134	0.0125308	71.5098	-0.0541154	71.4872	-0.188469	71.4812	-0.168915	71.4873	-0.239077
71.53	0.0125692	71.5268	-0.0540385	71.5044	-0.188369	71.4984	-0.168862	71.504	-0.239
71.5475	0.0126385	71.5435	-0.0539769	71.5214	-0.188285	71.5146	-0.168815	71.5216	-0.238969
71.5637	0.0127308	71.5596	-0.0539	71.5376	-0.188215	71.5308	-0.168754	71.5376	-0.238946
71.5798	0.0128846	71.5759	-0.0537923	71.5542	-0.188154	71.5483	-0.168662	71.5545	-0.238908
71.6056	0.0130769	71.6017	-0.0536692	71.5791	-0.188038	71.5729	-0.168562	71.5788	-0.238815
71.6305	0.0132308	71.6274	-0.0535615	71.6037	-0.187923	71.5984	-0.168485	71.6039	-0.238631
71.647	0.0133385	71.644	-0.0534923	71.6219	-0.187854	71.6146	-0.168446	71.6208	-0.238508
71.6635	0.0134462	71.6609	-0.0534077	71.6378	-0.187785	71.6303	-0.168362	71.6373	-0.238423
71.6806	0.0135692	71.6768	-0.0533	71.6551	-0.1877	71.6483	-0.168262	71.6548	-0.238354
71.7056	0.0137308	71.7011	-0.0531538	71.6799	-0.187554	71.6727	-0.168131	71.6792	-0.238308
71.7303	0.0138846	71.7267	-0.0530769	71.7046	-0.187377	71.6979	-0.168031	71.7048	-0.238185
71.7481	0.0140077	71.7437	-0.0530385	71.7217	-0.187277	71.7141	-0.167962	71.7206	-0.238115
71.7648	0.0141385	71.76	-0.0529846	71.7378	-0.187215	71.7312	-0.167892	71.7372	-0.238046
71.7805	0.0142462	71.7775	-0.0529154	71.7551	-0.187185	71.7477	-0.167838	71.7546	-0.237977
71.7971	0.0143769	71.7942	-0.0528308	71.772	-0.187162	71.7652	-0.167754	71.7712	-0.2379
71.822	0.0145077	71.8189	-0.0527	71.7967	-0.187077	71.7896	-0.167646	71.7964	-0.237746
71.8472	0.0146231	71.8448	-0.0526	71.8216	-0.186977	71.8145	-0.167531	71.8198	-0.237608
71.8641	0.0147231	71.8614	-0.0525462	71.8387	-0.1869	71.8322	-0.167515	71.8365	-0.237546
71.8807	0.0148154	71.8777	-0.0524769	71.8558	-0.186808	71.8486	-0.167485	71.8546	-0.2375
71.8978	0.0149385	71.8945	-0.0524	71.8723	-0.1867	71.8652	-0.167431	71.8717	-0.237485
71.9221	0.0151231	71.9186	-0.0522538	71.8968	-0.186538	71.8897	-0.167323	71.8971	-0.237431
71.947	0.0152692	71.9438	-0.0521462	71.9215	-0.1864	71.9148	-0.167192	71.9208	-0.237315
71.9641	0.0153846	71.9609	-0.0521308	71.938	-0.186331	71.9324	-0.167077	71.9369	-0.237192
71.9811	0.0154769	71.978	-0.0521154	71.9551	-0.186254	71.9486	-0.166969	71.9546	-0.237085
71.9975	0.0155615	71.9943	-0.0520308	71.9723	-0.186185	71.9653	-0.166823	71.9714	-0.237031
72.0142	0.0156154	72.0107	-0.0519308	71.9892	-0.186138	71.9819	-0.1667	71.9883	-0.237
72.0393	0.0157308	72.0355	-0.0517692	72.0137	-0.186	72.0059	-0.166623	72.0134	-0.236992
72.0639	0.0159	72.0612	-0.0516154	72.0388	-0.185892	72.0322	-0.166608	72.0391	-0.236908
72.0814	0.0160308	72.0769	-0.0514923	72.0559	-0.185831	72.0496	-0.1666	72.0553	-0.236777
72.0976	0.0161462	72.0936	-0.0513769	72.0728	-0.185762	72.0662	-0.166531	72.0727	-0.236546
72.1142	0.0162308	72.1103	-0.0512923	72.089	-0.185692	72.0823	-0.166485	72.0879	-0.236431
72.14	0.0163846	72.1361	-0.0512462	72.1138	-0.1854	72.107	-0.166415	72.1134	-0.236331
72.1643	0.0166231	72.1613	-0.0512154	72.1385	-0.185008	72.1323	-0.166369	72.1382	-0.236254
72.1803	0.0168	72.178	-0.0511769	72.1551	-0.184862	72.1498	-0.166285	72.1556	-0.236177
72.1972	0.0169385	72.1943	-0.0510769	72.1715	-0.184785	72.1652	-0.166192	72.1719	-0.2361
72.2146	0.0169846	72.211	-0.0509615	72.1892	-0.184746	72.182	-0.166108	72.188	-0.236031
72.2312	0.0170385	72.2278	-0.0508615	72.2051	-0.184731	72.1987	-0.166046	72.2051	-0.235954
72.2568	0.0171308	72.2526	-0.0508308	72.2303	-0.184692	72.2239	-0.165985	72.2305	-0.235838
72.2812	0.0173	72.2778	-0.0508154	72.2564	-0.1846	72.2487	-0.165877	72.2553	-0.235662
72.2982	0.0174077	72.2954	-0.0507615	72.2731	-0.184515	72.2656	-0.165769	72.272	-0.235531
72.3148	0.0175231	72.3116	-0.0506538	72.2889	-0.184423	72.2818	-0.165662	72.2888	-0.235431
72.3326	0.0176385	72.3282	-0.0505462	72.3057	-0.184369	72.299	-0.165615	72.3047	-0.235369
72.3566	0.0178	72.3532	-0.0504077	72.3312	-0.1843	72.3238	-0.165577	72.3304	-0.235362
72.3816	0.0179769	72.3795	-0.0502538	72.3558	-0.1842	72.3491	-0.165523	72.3555	-0.235323
72.3976	0.0180538	72.3948	-0.0501308	72.3726	-0.1841	72.366	-0.165446	72.3722	-0.235254
72.4152	0.0181462	72.4115	-0.0500231	72.3899	-0.184008	72.383	-0.165331	72.3888	-0.235162
72.4324	0.0182615	72.428	-0.0499692	72.4051	-0.183915	72.3992	-0.165215	72.4059	-0.235085
72.4492	0.0184231	72.444	-0.0499385	72.4226	-0.183815	72.4158	-0.165108	72.4217	-0.235008
72.4732	0.0186846	72.4695	-0.0499154	72.4476	-0.1837	72.4409	-0.164977	72.4469	-0.234908
72.4996	0.0188538	72.4958	-0.0498077	72.4732	-0.183554	72.4654	-0.164838	72.4724	-0.234815
72.5147	0.0189154	72.5119	-0.0497231	72.4891	-0.183469	72.4823	-0.164762	72.4893	-0.234708
72.532	0.019	72.5286	-0.0496615	72.5062	-0.183369	72.4991	-0.164738	72.5058	-0.234592
72.549	0.0190923	72.5458	-0.0495692	72.5233	-0.183331	72.5156	-0.164715	72.5222	-0.234469
72.5732	0.0193	72.5703	-0.0494077	72.5481	-0.183246	72.541	-0.164654	72.5473	-0.234354
72.5978	0.0195	72.5956	-0.0492769	72.5724	-0.183092	72.5663	-0.164569	72.5734	-0.234315
72.6146	0.0196154	72.6122	-0.0492538	72.5888	-0.182992	72.5835	-0.164508	72.5896	-0.234254
72.632	0.0197077	72.6296	-0.0492154	72.6068	-0.182931	72.6002	-0.164454	72.6063	-0.234177
72.6491	0.0197769	72.6462	-0.0491538	72.6231	-0.182892	72.6155	-0.164377	72.6228	-0.2341
72.6654	0.0198615	72.6622	-0.0490692	72.641	-0.182815	72.6324	-0.164285	72.6389	-0.234038
72.6907	0.0200154	72.6874	-0.0489154	72.6646	-0.182646	72.6574	-0.164138	72.6646	-0.233908
72.7157	0.0201538	72.7124	-0.0488231	72.6894	-0.182446	72.6821	-0.164	72.6888	-0.233669
72.7318	0.0202615	72.7287	-0.0487462	72.7062	-0.182392	72.6987	-0.163885	72.7062	-0.233515
72.7488	0.0203923	72.7455	-0.0486846	72.7227	-0.182346	72.7151	-0.163815	72.7224	-0.233477
72.7653	0.0205154	72.7614	-0.0485769	72.7407	-0.182277	72.7321	-0.163754	72.7403	-0.233477
72.7903	0.0207231	72.787	-0.0484308	72.7649	-0.182169	72.758	-0.163715	72.7654	-0.233446
72.8155	0.0208769	72.8124	-0.0483462	72.7907	-0.182046	72.7831	-0.163631	72.79	-0.233262
72.8318	0.0209692	72.829	-0.0483154	72.8072	-0.181962	72.8003	-0.1635	72.8063	-0.233123
72.8496	0.0210385	72.8462	-0.0482385	72.8232	-0.181862	72.8164	-0.163362	72.8226	-0.232985
72.8655	0.0211154	72.8633	-0.0481154	72.8401	-0.181708	72.8324	-0.163215	72.84	-0.232862
72.8822	0.0212231	72.8788	-0.0479769	72.8568	-0.181585	72.8498	-0.1631	72.8564	-0.232754
72.9076	0.0214231	72.9043	-0.0478154	72.8814	-0.181469	72.8742	-0.162992	72.8809	-0.232623
72.9326	0.0216231	72.9286	-0.0477846	72.9068	-0.181377	72.8991	-0.162938	72.9064	-0.232562
72.9496	0.0217	72.9463	-0.0477462	72.9241	-0.181292	72.9168	-0.162892	72.9238	-0.232508
72.9659	0.0217385	72.9631	-0.0476923	72.9401	-0.1812	72.9331	-0.162808	72.9406	-0.232438
72.9824	0.0218154	72.9781	-0.0475923	72.9568	-0.181115	72.9499	-0.162692	72.9562	-0.232331
73.0074	0.0220231	73.0041	-0.0474615	72.982	-0.181023	72.975	-0.162592	72.9816	-0.232146
73.0328	0.0222923	73.0296	-0.0473538	73.0074	-0.180954	73.0002	-0.162538	73.0062	-0.232008
73.0488	0.0224	73.047	-0.0472462	73.0249	-0.180885	73.0165	-0.162469	73.0229	-0.231923
73.0661	0.0224692	73.0634	-0.0471385	73.0402	-0.180777	73.0334	-0.162285	73.0398	-0.231838
73.0832	0.0225154	73.0783	-0.0470308	73.0575	-0.180638	73.0499	-0.162154	73.0566	-0.231762
73.0994	0.0225385	73.0961	-0.0469385	73.073	-0.180531	73.0657	-0.162023	73.073	-0.231685
73.1248	0.0227077	73.1207	-0.0468692	73.0984	-0.180423	73.0913	-0.161869	73.0982	-0.231554
73.149	0.0229077	73.1465	-0.0467462	73.1239	-0.180308	73.116	-0.161746	73.123	-0.231392
73.1669	0.0230615	73.1624	-0.0466462	73.1399	-0.1802	73.1334	-0.161685	73.1403	-0.231262
73.1823	0.0231538	73.1795	-0.0465538	73.1572	-0.180092	73.151	-0.161669	73.1573	-0.231177
73.1999	0.0232385	73.1953	-0.0464615	73.1741	-0.180008	73.167	-0.161654	73.1731	-0.2311
73.2252	0.0233692	73.2214	-0.0463154	73.1987	-0.179862	73.1916	-0.161615	73.1985	-0.230977
73.2499	0.0235231	73.247	-0.0461462	73.2231	-0.179715	73.2176	-0.161469	73.223	-0.230854
73.2664	0.0236231	73.2618	-0.0460308	73.2402	-0.179623	73.2337	-0.161315	73.2398	-0.230769
73.2835	0.0237231	73.279	-0.0459154	73.2576	-0.179554	73.2501	-0.161192	73.2578	-0.230708
73.2995	0.0238615	73.2965	-0.0458154	73.2743	-0.179477	73.2662	-0.161077	73.274	-0.230654
73.3162	0.0240385	73.3133	-0.0457231	73.2906	-0.179354	73.2844	-0.161031	73.2904	-0.230562
73.3413	0.0243769	73.3385	-0.0455692	73.3155	-0.179154	73.3087	-0.160962	73.3159	-0.230423
73.3663	0.0245538	73.3636	-0.0454154	73.3406	-0.178992	73.3333	-0.160854	73.3407	-0.230285
73.3832	0.0246385	73.3796	-0.0453154	73.3568	-0.178931	73.3507	-0.160754	73.3574	-0.2302
73.3998	0.0247462	73.3955	-0.0452154	73.3734	-0.178908	73.3664	-0.160654	73.3727	-0.230115
73.4161	0.0248538	73.413	-0.0451538	73.3911	-0.178877	73.3837	-0.1606	73.3906	-0.230031
73.4412	0.0249769	73.4387	-0.0450846	73.4169	-0.178808	73.4092	-0.160508	73.416	-0.229931
73.467	0.0250846	73.4634	-0.0450615	73.4421	-0.178685	73.4337	-0.160377	73.4412	-0.229769
73.4837	0.0251692	73.4808	-0.0450231	73.4581	-0.178585	73.4501	-0.1603	73.4579	-0.229654
73.4998	0.0252769	73.4974	-0.0449231	73.4749	-0.178485	73.4666	-0.160246	73.4734	-0.229523
73.5169	0.0254077	73.5137	-0.0447846	73.4915	-0.178415	73.4841	-0.160185	73.4909	-0.229392
73.5335	0.0255231	73.5297	-0.0446077	73.5082	-0.178331	73.4998	-0.160108	73.5071	-0.229308
73.5587	0.0256692	73.5555	-0.0444385	73.5334	-0.1782	73.5259	-0.159962	73.5331	-0.229185
73.5837	0.0258308	73.5803	-0.0443	73.5583	-0.178046	73.5513	-0.159854	73.558	-0.229108
73.6002	0.0259538	73.5964	-0.0442154	73.5744	-0.177931	73.5674	-0.159785	73.5748	-0.229015
73.6168	0.0260923	73.6137	-0.0441385	73.5912	-0.177831	73.5843	-0.159708	73.5918	-0.228908
73.6337	0.0262	73.6313	-0.0440769	73.6085	-0.177746	73.5999	-0.159638	73.607	-0.228815
73.6589	0.0263077	73.6555	-0.0440615	73.6327	-0.1776	73.6256	-0.159531	73.6328	-0.228708
73.6843	0.0264	73.6816	-0.0439538	73.6579	-0.177485	73.6509	-0.159392	73.6585	-0.228638
73.7009	0.0264923	73.6971	-0.0438538	73.6743	-0.177438	73.6676	-0.159315	73.6743	-0.228569
73.7179	0.0266077	73.7132	-0.0437231	73.6915	-0.177392	73.6848	-0.159262	73.6913	-0.228485
73.7344	0.0267615	73.7307	-0.0436231	73.7091	-0.177369	73.7017	-0.159231	73.7086	-0.228377
73.7513	0.0268923	73.7471	-0.0435692	73.7251	-0.177323	73.7178	-0.159185	73.7253	-0.228315
73.7754	0.0270692	73.7727	-0.0434385	73.7507	-0.177269	73.7431	-0.159085	73.7498	-0.2282
73.8004	0.0272154	73.7977	-0.0433077	73.7754	-0.177154	73.7678	-0.158923	73.7748	-0.228069
73.8181	0.0272923	73.8141	-0.0432	73.7923	-0.177046	73.7843	-0.1588	73.7914	-0.227938
73.8345	0.0273692	73.8307	-0.0430846	73.8089	-0.176931	73.8017	-0.158723	73.8084	-0.227808
73.8519	0.0274769	73.8475	-0.0429846	73.8254	-0.176862	73.8179	-0.158608	73.8246	-0.227731
73.8767	0.0276538	73.8726	-0.0428538	73.8506	-0.176792	73.8427	-0.158462	73.8502	-0.227631
73.9015	0.0278538	73.8983	-0.0428	73.8757	-0.176685	73.868	-0.1584	73.875	-0.227515
73.918	0.0279769	73.9148	-0.0427692	73.8919	-0.176623	73.8848	-0.1584	73.8914	-0.227377
73.9345	0.0280923	73.9312	-0.0427231	73.9093	-0.176538	73.9028	-0.158369	73.9093	-0.227231
73.9515	0.0281846	73.9482	-0.0426231	73.9259	-0.176469	73.9184	-0.158254	73.9247	-0.227108
73.9685	0.0282615	73.9642	-0.0425077	73.942	-0.176338	73.9346	-0.157946	73.9419	-0.227031
73.9932	0.0283769	73.9891	-0.0422692	73.9673	-0.176146	73.9592	-0.157715	73.9671	-0.226954
74.0186	0.0285615	74.0139	-0.0421231	73.9925	-0.175977	73.9842	-0.157608	73.9918	-0.226823
74.0342	0.0286846	74.0313	-0.0420385	74.0093	-0.175885	74.0017	-0.157546	74.008	-0.226692
74.0513	0.0288077	74.048	-0.0419615	74.0256	-0.175808	74.0182	-0.157492	74.025	-0.226569
74.0688	0.0288769	74.0645	-0.0418846	74.0423	-0.175723	74.0351	-0.157446	74.0416	-0.226469
74.0935	0.029	74.0901	-0.0417462	74.0677	-0.175646	74.0604	-0.157331	74.067	-0.226308
74.1177	0.0291923	74.1145	-0.0416615	74.0927	-0.175554	74.085	-0.1572	74.0922	-0.226169
74.1351	0.0292923	74.1309	-0.0416077	74.1095	-0.175515	74.1017	-0.1571	74.109	-0.226046
74.1519	0.0293692	74.1478	-0.0415615	74.1263	-0.175454	74.1174	-0.157046	74.1252	-0.225923
74.1693	0.0294538	74.1649	-0.0414923	74.1437	-0.175392	74.1346	-0.157	74.1417	-0.225838
74.1857	0.0295615	74.1819	-0.0414154	74.1598	-0.175331	74.151	-0.156931	74.158	-0.2258
74.2104	0.0297615	74.207	-0.0412769	74.1849	-0.175285	74.1763	-0.156762	74.1848	-0.225777
74.2351	0.0299538	74.2313	-0.0411385	74.2098	-0.1752	74.2005	-0.156646	74.2093	-0.225685
74.2519	0.0300846	74.2486	-0.0410385	74.2263	-0.175038	74.2195	-0.156615	74.226	-0.225577
74.2686	0.0302154	74.2654	-0.0409538	74.2437	-0.174931	74.236	-0.156608	74.2425	-0.225462
74.2856	0.0303385	74.282	-0.0408769	74.2593	-0.174823	74.2527	-0.156538	74.2592	-0.225362
74.3102	0.0305231	74.307	-0.0407846	74.2855	-0.174715	74.2774	-0.156377	74.284	-0.2252
74.3355	0.0307077	74.3322	-0.0407077	74.3096	-0.174569	74.3015	-0.156246	74.3089	-0.225054
74.3512	0.0308	74.3488	-0.0406462	74.3261	-0.174462	74.3187	-0.156146	74.3254	-0.224969
74.3689	0.0309077	74.3647	-0.0405692	74.3434	-0.174415	74.3358	-0.156077	74.3424	-0.224862
74.3855	0.0310077	74.3821	-0.0404308	74.3606	-0.174392	74.3519	-0.156008	74.3584	-0.224715
74.4026	0.0311385	74.3982	-0.0403231	74.3771	-0.174331	74.369	-0.155923	74.3756	-0.224546
74.4273	0.0313692	74.423	-0.0401615	74.4018	-0.174162	74.3934	-0.1558	74.4003	-0.224362
74.4511	0.0315923	74.4481	-0.0400154	74.4265	-0.173992	74.4192	-0.155646	74.4258	-0.224285
74.4683	0.0317231	74.4657	-0.0399385	74.4439	-0.173915	74.4354	-0.155577	74.4429	-0.224262
74.4842	0.0318538	74.4826	-0.0399	74.4601	-0.173869	74.4516	-0.1555	74.4602	-0.2242
74.5022	0.0319615	74.4986	-0.0398538	74.4768	-0.173838	74.4676	-0.155408	74.4766	-0.224108
74.5273	0.0320308	74.524	-0.0397615	74.502	-0.1738	74.4933	-0.155254	74.5007	-0.223992
74.5531	0.0320769	74.5487	-0.0396231	74.5276	-0.173715	74.5183	-0.155108	74.5257	-0.223869
74.5699	0.0321462	74.5654	-0.0395385	74.5434	-0.173615	74.5356	-0.155062	74.5418	-0.223792
74.5862	0.0322692	74.5819	-0.0394385	74.5607	-0.173515	74.5524	-0.155	74.5594	-0.223723
74.6025	0.0323769	74.5989	-0.0393615	74.5769	-0.173454	74.569	-0.154969	74.5768	-0.223669
74.6178	0.0324923	74.616	-0.0392923	74.5939	-0.173377	74.5849	-0.154923	74.5939	-0.223577
74.6441	0.0326538	74.6412	-0.0391769	74.6188	-0.173246	74.6108	-0.154754	74.6176	-0.223354
74.6698	0.0328538	74.6645	-0.0390462	74.6443	-0.173108	74.6352	-0.154538	74.6429	-0.223123
74.6852	0.0329846	74.6826	-0.0389462	74.6611	-0.173031	74.6512	-0.154415	74.6594	-0.223023
74.7032	0.0330769	74.6983	-0.0388692	74.6772	-0.172946	74.6684	-0.154323	74.6761	-0.222962
74.7197	0.0331385	74.7154	-0.0388	74.6941	-0.172854	74.6844	-0.154246	74.6937	-0.222915
74.7443	0.0332462	74.7412	-0.0387462	74.7184	-0.172723	74.7104	-0.154108	74.7184	-0.222792
74.7693	0.0334077	74.7652	-0.0386846	74.7438	-0.172577	74.7353	-0.153969	74.7432	-0.222592
74.7869	0.0335308	74.7829	-0.0386154	74.7601	-0.172462	74.7524	-0.153923	74.7601	-0.222438
74.8026	0.0336615	74.799	-0.0385	74.7768	-0.172354	74.7694	-0.153885	74.7754	-0.222338
74.8204	0.0337923	74.8158	-0.0383769	74.7936	-0.172285	74.7863	-0.153815	74.7916	-0.2223
74.8362	0.0339385	74.8322	-0.0382615	74.8102	-0.172208	74.8024	-0.153731	74.8095	-0.222269
74.8613	0.0341231	74.858	-0.0381308	74.8361	-0.172108	74.8275	-0.1536	74.8356	-0.222238
74.887	0.0342769	74.8828	-0.0380538	74.8614	-0.171938	74.8531	-0.153485	74.8615	-0.222108
74.9034	0.0343692	74.9	-0.0380077	74.8766	-0.171823	74.87	-0.1534	74.877	-0.221985
74.9201	0.0344538	74.9158	-0.0379462	74.8938	-0.171731	74.887	-0.153315	74.893	-0.221815
74.9369	0.0345308	74.9327	-0.0378615	74.911	-0.171631	74.9027	-0.153162	74.9097	-0.221677
74.9618	0.0346692	74.9578	-0.0377154	74.936	-0.171538	74.9278	-0.152931	74.9346	-0.221546
74.9869	0.0348385	74.9824	-0.0375769	74.9615	-0.171438	74.9527	-0.152777	74.9602	-0.221462
75.0036	0.0349692	74.9998	-0.0375231	74.9781	-0.171377	74.9697	-0.152738	74.977	-0.221377
75.0205	0.0350846	75.0166	-0.0374538	74.994	-0.171338	74.987	-0.1527	74.9941	-0.221254
75.0365	0.0352154	75.0332	-0.0373462	75.0114	-0.171254	75.0023	-0.152608	75.0102	-0.221138
75.0534	0.0353538	75.0493	-0.0372	75.0282	-0.171162	75.019	-0.152508	75.0267	-0.221015
75.078	0.0355077	75.0745	-0.0370077	75.0523	-0.170954	75.0443	-0.152338	75.0527	-0.220846
75.1044	0.0356385	75.1004	-0.0369154	75.0771	-0.170777	75.0689	-0.152215	75.0768	-0.2207
75.1205	0.0357308	75.1169	-0.0368923	75.0941	-0.170685	75.0871	-0.152146	75.0939	-0.220615
75.1373	0.0358231	75.1336	-0.0368154	75.1117	-0.170615	75.1029	-0.152069	75.1104	-0.220546
75.1536	0.0359308	75.1499	-0.0367077	75.1275	-0.170554	75.1197	-0.152023	75.1274	-0.220454
75.1788	0.0360538	75.1743	-0.0364846	75.1535	-0.170438	75.1447	-0.151992	75.1525	-0.220308
75.2036	0.0362	75.1997	-0.0363308	75.1776	-0.170315	75.1706	-0.151938	75.1766	-0.220115
75.2204	0.0363077	75.2159	-0.0362462	75.1947	-0.170208	75.1872	-0.151862	75.1943	-0.219977
75.2372	0.0364077	75.2333	-0.0361923	75.2114	-0.170115	75.2028	-0.151762	75.2101	-0.219862
75.2544	0.0365154	75.2495	-0.0361308	75.2278	-0.170008	75.22	-0.151638	75.2274	-0.219746
75.2709	0.0365923	75.267	-0.0360462	75.2451	-0.169885	75.2366	-0.151531	75.2433	-0.219654
75.2959	0.0367154	75.2926	-0.0359077	75.2696	-0.1697	75.2612	-0.151408	75.2689	-0.219477
75.3211	0.0369231	75.3159	-0.0357308	75.2943	-0.169554	75.2873	-0.1513	75.2937	-0.219308
75.3379	0.0370846	75.3344	-0.0356154	75.3103	-0.1695	75.3047	-0.151262	75.311	-0.219238
75.3541	0.0372308	75.3494	-0.0355308	75.3287	-0.169454	75.3203	-0.151208	75.3277	-0.219185
75.3713	0.0373385	75.366	-0.0354846	75.345	-0.169415	75.3374	-0.151169	75.3448	-0.219123
75.396	0.0374154	75.3922	-0.0354154	75.3702	-0.169362	75.3618	-0.151131	75.3695	-0.218962
75.4216	0.0375615	75.4175	-0.0352769	75.3951	-0.169223	75.3878	-0.151038	75.3934	-0.218731
75.4382	0.0377154	75.4332	-0.0351462	75.4113	-0.169108	75.404	-0.150931	75.4099	-0.218585
75.4543	0.0378615	75.4499	-0.0350385	75.4275	-0.169008	75.4206	-0.150808	75.4275	-0.218477
75.471	0.0379692	75.4671	-0.0349615	75.4444	-0.168923	75.4373	-0.150738	75.444	-0.218377
75.4884	0.0380231	75.4834	-0.0349	75.4615	-0.168869	75.4544	-0.150692	75.4614	-0.2183
75.5132	0.0380923	75.5086	-0.0348	75.4872	-0.168769	75.4794	-0.150569	75.4859	-0.218238
75.5376	0.0382077	75.5337	-0.0346846	75.5124	-0.168608	75.5049	-0.150415	75.511	-0.218115
75.5543	0.0382846	75.5508	-0.0346231	75.528	-0.168508	75.5204	-0.150346	75.5276	-0.218008
75.5719	0.0383538	75.5674	-0.0345615	75.5443	-0.168385	75.5382	-0.150269	75.5439	-0.217923
75.5881	0.0384615	75.5836	-0.0345	75.561	-0.168285	75.5545	-0.150208	75.5614	-0.217815
75.6129	0.0386462	75.6092	-0.0344385	75.5865	-0.168192	75.5794	-0.1501	75.5868	-0.217677
75.6381	0.0387923	75.6334	-0.0343462	75.6126	-0.168077	75.6044	-0.150046	75.6109	-0.217531
75.6552	0.0388385	75.651	-0.0342462	75.6285	-0.167992	75.621	-0.150015	75.6284	-0.217415
75.6724	0.0388769	75.668	-0.0341231	75.6447	-0.167877	75.6376	-0.149969	75.6452	-0.217292
75.6892	0.0389615	75.6838	-0.034	75.6609	-0.167769	75.6547	-0.149915	75.6609	-0.217154
75.7056	0.0391	75.7011	-0.0339077	75.678	-0.167646	75.6712	-0.149808	75.6784	-0.217046
75.7302	0.0393154	75.7257	-0.0337462	75.7036	-0.167515	75.6956	-0.149685	75.7023	-0.216946
75.7554	0.0394846	75.7504	-0.0335769	75.7285	-0.167446	75.7216	-0.149554	75.7278	-0.216838
75.7722	0.0395615	75.767	-0.0335	75.7455	-0.167392	75.7374	-0.149485	75.7455	-0.216769
75.7887	0.0396538	75.7848	-0.0334846	75.7624	-0.167285	75.7545	-0.149431	75.7613	-0.2167
75.8058	0.0397615	75.8013	-0.0334462	75.7784	-0.167131	75.7716	-0.149338	75.7782	-0.216623
75.8306	0.0399308	75.826	-0.0333	75.8033	-0.166977	75.7961	-0.1492	75.803	-0.216508
75.8566	0.0401	75.8513	-0.0331538	75.829	-0.166931	75.8208	-0.149069	75.8276	-0.216354
75.8728	0.0401923	75.8674	-0.0330769	75.8454	-0.166892	75.838	-0.149008	75.8454	-0.216254
75.8897	0.0402692	75.8835	-0.033	75.8624	-0.1668	75.8542	-0.148969	75.8613	-0.216185
75.9057	0.0403077	75.9005	-0.0328923	75.8787	-0.166685	75.8708	-0.148892	75.8788	-0.216131
75.9227	0.0403538	75.9171	-0.0327923	75.8953	-0.166585	75.8877	-0.148831	75.8956	-0.216031
75.9483	0.0404846	75.943	-0.0326385	75.9205	-0.166485	75.9134	-0.148785	75.9196	-0.215854
75.973	0.0406692	75.9667	-0.0325154	75.946	-0.166392	75.9384	-0.148723	75.9454	-0.215662
75.9902	0.0407923	75.9846	-0.0324385	75.9626	-0.166285	75.9554	-0.148646	75.9618	-0.215577
76.0067	0.0409077	76.0008	-0.0323692	75.9791	-0.166146	75.9715	-0.148554	75.9787	-0.215462
76.0235	0.0409846	76.0189	-0.0322846	75.9958	-0.166023	75.9885	-0.148431	75.9953	-0.215369
76.0487	0.0411	76.0426	-0.0321615	76.021	-0.165869	76.0138	-0.148254	76.0202	-0.215238
76.0741	0.0412308	76.0679	-0.0320462	76.0458	-0.165723	76.0379	-0.148185	76.0454	-0.215131
76.0903	0.0413692	76.0845	-0.0319538	76.0624	-0.1656	76.0557	-0.148185	76.0621	-0.215031
76.1067	0.0415154	76.1017	-0.0318769	76.0788	-0.165485	76.0718	-0.148185	76.0788	-0.214931
76.123	0.0416462	76.1178	-0.0318	76.0956	-0.165377	76.0886	-0.148131	76.0951	-0.214815
76.1402	0.0417462	76.1351	-0.0317154	76.113	-0.165285	76.1054	-0.148092	76.112	-0.2147
76.1657	0.0418462	76.1602	-0.0316077	76.1378	-0.165123	76.1309	-0.148062	76.1369	-0.214531
76.1907	0.0419308	76.1845	-0.0314769	76.1622	-0.165	76.1558	-0.147977	76.1615	-0.214354
76.2069	0.0420154	76.2011	-0.0313923	76.1791	-0.164969	76.1722	-0.147877	76.1793	-0.214254
76.2236	0.0421538	76.218	-0.0312923	76.1963	-0.164954	76.188	-0.147754	76.196	-0.214215
76.2406	0.0423231	76.2348	-0.0311923	76.2131	-0.1649	76.205	-0.147646	76.2126	-0.214154
76.2656	0.0425615	76.2593	-0.0310308	76.2386	-0.164715	76.2306	-0.147577	76.2379	-0.213962
76.2904	0.0427615	76.2849	-0.0308538	76.263	-0.164508	76.2562	-0.147538	76.2614	-0.213646
76.3074	0.0428462	76.302	-0.0307692	76.2791	-0.164408	76.2728	-0.147462	76.2788	-0.213438
76.3234	0.0429	76.3185	-0.0306846	76.2956	-0.164338	76.2894	-0.147392	76.2949	-0.213338
76.3411	0.0429462	76.3347	-0.0305846	76.3126	-0.164269	76.3058	-0.147354	76.3116	-0.213292
76.3574	0.0429846	76.3515	-0.0304615	76.3298	-0.1642	76.3233	-0.147338	76.3304	-0.213231
76.3827	0.0430846	76.3763	-0.0302615	76.3545	-0.164054	76.3481	-0.147238	76.3548	-0.213108
76.4077	0.0432692	76.4015	-0.0301462	76.3802	-0.163923	76.3722	-0.147015	76.3785	-0.212915
76.4237	0.0434231	76.4182	-0.0301308	76.3968	-0.163885	76.3889	-0.146885	76.395	-0.2128
76.44	0.0435538	76.4358	-0.0300923	76.4127	-0.163831	76.4059	-0.146808	76.4126	-0.212692
76.457	0.0436308	76.4525	-0.0299923	76.4296	-0.163785	76.4233	-0.146792	76.4295	-0.212631
76.4823	0.0436923	76.4766	-0.0298	76.4544	-0.163638	76.4474	-0.146723	76.4549	-0.212508
76.5062	0.0437846	76.5022	-0.0296154	76.4797	-0.163438	76.4721	-0.146569	76.4796	-0.212354
76.5248	0.0438846	76.5184	-0.0295385	76.4964	-0.163346	76.4889	-0.146477	76.496	-0.212192
76.5411	0.0439846	76.535	-0.0294462	76.5135	-0.163285	76.5063	-0.146415	76.5128	-0.212054
76.5578	0.0441	76.5516	-0.0293692	76.5303	-0.163208	76.5233	-0.146354	76.5284	-0.211946
76.5755	0.0441923	76.5685	-0.0292923	76.5464	-0.163123	76.5391	-0.146292	76.5458	-0.211862
76.6	0.0443	76.5936	-0.0291462	76.5715	-0.162938	76.5638	-0.146231	76.5713	-0.211785
76.6246	0.0445	76.6184	-0.0290077	76.5963	-0.162854	76.5896	-0.146208	76.5966	-0.211669
76.6412	0.0446231	76.6356	-0.0289462	76.6134	-0.162769	76.6063	-0.146177	76.6135	-0.211554
76.6582	0.0447308	76.6518	-0.0288692	76.631	-0.162677	76.6236	-0.146085	76.6291	-0.211462
76.6748	0.0448077	76.6694	-0.0287692	76.6467	-0.162562	76.6396	-0.145977	76.6466	-0.211354
76.6998	0.0449154	76.694	-0.0286077	76.6716	-0.162362	76.6642	-0.145731	76.671	-0.211169
76.7245	0.0450615	76.719	-0.0284077	76.6966	-0.162238	76.6902	-0.145562	76.6968	-0.210985
76.7408	0.0451231	76.7349	-0.0282923	76.7142	-0.162146	76.7066	-0.145492	76.7129	-0.210885
76.7584	0.0451846	76.7522	-0.0281923	76.7292	-0.162023	76.7228	-0.145446	76.7297	-0.210769
76.7747	0.0452692	76.7691	-0.0281077	76.7466	-0.161923	76.7393	-0.145423	76.7465	-0.210623
76.7918	0.0454154	76.7866	-0.0280308	76.7625	-0.161846	76.7559	-0.145385	76.763	-0.210477
76.8162	0.0456231	76.8109	-0.0279231	76.789	-0.161738	76.7818	-0.1453	76.7875	-0.210308
76.842	0.0457615	76.8358	-0.0278077	76.8131	-0.161608	76.8063	-0.145162	76.8128	-0.210215
76.8583	0.0458	76.8527	-0.0277385	76.8301	-0.161485	76.8227	-0.145077	76.8302	-0.210169
76.8746	0.0458385	76.8692	-0.0276538	76.8467	-0.161385	76.8395	-0.145008	76.8466	-0.2101
76.8914	0.0458538	76.8854	-0.0275692	76.8626	-0.161292	76.8561	-0.144954	76.8635	-0.209985
76.9176	0.0459462	76.9106	-0.0273923	76.8886	-0.161169	76.8818	-0.1448	76.8884	-0.209762
76.9426	0.0460846	76.9354	-0.0272077	76.914	-0.161023	76.907	-0.144631	76.913	-0.209562
76.9578	0.0462154	76.9529	-0.0270846	76.9298	-0.160908	76.9234	-0.144523	76.93	-0.209431
76.9746	0.0463462	76.9694	-0.0269769	76.9474	-0.160838	76.9398	-0.144446	76.9465	-0.209346
76.9918	0.0464692	76.9854	-0.0268615	76.9639	-0.160785	76.9564	-0.144415	76.9628	-0.209292
77.0081	0.0466077	77.0023	-0.0267231	76.9808	-0.160708	76.974	-0.1444	76.9805	-0.209208
77.0331	0.0468	77.0274	-0.0265692	77.0049	-0.160538	76.999	-0.144269	77.0056	-0.209023
77.0586	0.0469077	77.0528	-0.0264923	77.0305	-0.160354	77.0226	-0.144054	77.0298	-0.208823
77.0759	0.0469615	77.0699	-0.0264615	77.0465	-0.160285	77.0398	-0.143946	77.0463	-0.2087
77.0924	0.0470231	77.0865	-0.0264231	77.064	-0.160223	77.0564	-0.143869	77.0636	-0.208623
77.1091	0.0471308	77.1027	-0.0263308	77.0809	-0.160146	77.0735	-0.143823	77.0788	-0.208508
77.1338	0.0473077	77.1279	-0.0261538	77.1055	-0.159969	77.0982	-0.143746	77.1053	-0.208377
77.1582	0.0474846	77.1529	-0.026	77.1306	-0.159769	77.1232	-0.143631	77.1305	-0.208215
77.1754	0.0476	77.1695	-0.0259538	77.1475	-0.159662	77.1407	-0.143562	77.1476	-0.208077
77.1915	0.0477231	77.1864	-0.0259077	77.1635	-0.159554	77.1574	-0.143477	77.1639	-0.207946
77.2082	0.0478462	77.203	-0.0258308	77.181	-0.159454	77.1741	-0.143423	77.1806	-0.207831
77.2257	0.0479462	77.2202	-0.0257385	77.1973	-0.159346	77.1911	-0.143385	77.1965	-0.207731
77.2505	0.0480846	77.2449	-0.0256385	77.2224	-0.159192	77.2158	-0.1433	77.222	-0.207585
77.2758	0.0482308	77.2697	-0.0255462	77.2475	-0.159054	77.2405	-0.143177	77.2469	-0.207469
77.2919	0.0483769	77.2868	-0.0254385	77.2648	-0.158962	77.2568	-0.1431	77.2644	-0.207423
77.3082	0.0485308	77.3037	-0.0253154	77.2807	-0.158854	77.2741	-0.143038	77.2811	-0.207362
77.3248	0.0486462	77.3201	-0.0252	77.2971	-0.158723	77.291	-0.142969	77.2973	-0.207277
77.3501	0.0487385	77.345	-0.0251	77.3223	-0.158585	77.3157	-0.142815	77.3222	-0.207115
77.3755	0.0487769	77.3701	-0.0250385	77.3484	-0.158515	77.3402	-0.142608	77.3478	-0.206938
77.3928	0.0488538	77.3872	-0.0249615	77.365	-0.158462	77.357	-0.142462	77.3646	-0.206808
77.4093	0.0489692	77.4031	-0.0248538	77.3811	-0.158362	77.3736	-0.142385	77.38	-0.206662
77.426	0.0490923	77.4201	-0.0247077	77.3974	-0.158231	77.39	-0.142362	77.3978	-0.206538
77.4428	0.0492154	77.4367	-0.0245769	77.4143	-0.158115	77.4076	-0.142331	77.4141	-0.206423
77.467	0.0493615	77.4618	-0.0244692	77.4396	-0.158038	77.4326	-0.142269	77.4394	-0.206285
77.4931	0.0494846	77.4868	-0.0244231	77.4644	-0.157954	77.4588	-0.142131	77.4633	-0.206131
77.5088	0.0495538	77.5036	-0.0244	77.4816	-0.157854	77.4743	-0.142038	77.4808	-0.206
77.5261	0.0496154	77.5195	-0.0243462	77.4976	-0.157738	77.4904	-0.141931	77.4976	-0.205862
77.5428	0.0496846	77.5375	-0.0242923	77.5146	-0.157662	77.5071	-0.141823	77.5142	-0.205738
77.5676	0.0498308	77.5618	-0.0241692	77.54	-0.157592	77.5317	-0.141746	77.5393	-0.205592
77.5924	0.0499692	77.5875	-0.0239769	77.5656	-0.157454	77.5581	-0.141646	77.5648	-0.2055
77.6105	0.0500538	77.6039	-0.0238462	77.5811	-0.157285	77.5741	-0.141546	77.5817	-0.205431
77.6273	0.0501462	77.6202	-0.0237231	77.5986	-0.157146	77.5906	-0.141446	77.5984	-0.205277
77.6434	0.0502615	77.6374	-0.0236385	77.6141	-0.157046	77.6073	-0.141377	77.6151	-0.205077
77.6599	0.0503923	77.653	-0.0236	77.631	-0.156946	77.6241	-0.141315	77.6308	-0.204938
77.6842	0.0505231	77.6794	-0.0234846	77.6558	-0.156785	77.6499	-0.1412	77.6562	-0.204823
77.7094	0.0506462	77.7038	-0.0233231	77.6816	-0.156615	77.6747	-0.141038	77.6817	-0.204738
77.7261	0.0507462	77.7206	-0.0231846	77.6976	-0.156523	77.6916	-0.140923	77.6975	-0.204608
77.7428	0.0508692	77.7366	-0.0230692	77.7157	-0.156431	77.7075	-0.140862	77.7138	-0.204446
77.76	0.051	77.7533	-0.023	77.7316	-0.156331	77.7243	-0.140792	77.731	-0.204308
77.7855	0.0512	77.7787	-0.0228692	77.7564	-0.156185	77.7496	-0.140662	77.7565	-0.204177
77.8097	0.0513462	77.8044	-0.0227923	77.7808	-0.156115	77.7746	-0.1405	77.7816	-0.204085
77.8268	0.0514231	77.8205	-0.0227385	77.7983	-0.156062	77.7906	-0.140392	77.7988	-0.204
77.8432	0.0514769	77.8373	-0.0226692	77.8148	-0.155977	77.8082	-0.140285	77.8148	-0.203877
77.8601	0.0515308	77.8538	-0.0225615	77.832	-0.155885	77.8248	-0.140192	77.832	-0.203715
77.8768	0.0516385	77.8707	-0.0224231	77.8479	-0.155785	77.8417	-0.1401	77.8476	-0.203569
77.9018	0.0518077	77.8953	-0.0222385	77.8741	-0.155631	77.8666	-0.139931	77.8738	-0.203431
77.9269	0.0520385	77.9199	-0.0220846	77.8979	-0.155508	77.8919	-0.139762	77.8989	-0.203369
77.9435	0.0522	77.9366	-0.0220154	77.9161	-0.155438	77.9069	-0.139662	77.9154	-0.203308
77.9597	0.0523769	77.9534	-0.0219692	77.9326	-0.155377	77.9244	-0.1396	77.9321	-0.203185
77.976	0.0526077	77.9708	-0.0219462	77.9488	-0.1553	77.9413	-0.139577	77.9487	-0.203038
78.0017	0.0527769	77.9964	-0.0218462	77.9738	-0.155177	77.9664	-0.139469	77.9744	-0.202808
78.0262	0.0528769	78.021	-0.0217385	77.9986	-0.155038	77.9913	-0.139323	77.9984	-0.202662
78.0438	0.0529692	78.0374	-0.0216308	78.0153	-0.154915	78.0081	-0.139246	78.0152	-0.202608
78.0597	0.0530769	78.0542	-0.0215154	78.032	-0.154792	78.0247	-0.139154	78.0326	-0.202538
78.077	0.0531923	78.0709	-0.0214462	78.0485	-0.1547	78.0425	-0.139038	78.0488	-0.202446
78.0939	0.0532615	78.0874	-0.0213846	78.0659	-0.154646	78.0574	-0.138923	78.065	-0.202338
78.1189	0.0533231	78.1128	-0.0212692	78.0912	-0.154592	78.0828	-0.138823	78.0907	-0.202192
78.1439	0.0534538	78.1368	-0.0211231	78.1152	-0.154469	78.1083	-0.138808	78.1159	-0.202008
78.1608	0.0535846	78.1535	-0.0210154	78.1326	-0.154362	78.1257	-0.138762	78.1327	-0.201815
78.1772	0.0537385	78.1707	-0.0209385	78.1482	-0.154262	78.1423	-0.138662	78.1483	-0.201646
78.194	0.0538923	78.188	-0.0209	78.1655	-0.154177	78.1588	-0.138523	78.165	-0.201515
78.2183	0.0540615	78.213	-0.0208154	78.1908	-0.154131	78.183	-0.138369	78.19	-0.2014
78.2432	0.0541769	78.2382	-0.0206923	78.2163	-0.154038	78.2092	-0.138277	78.2153	-0.201277
78.2599	0.0542231	78.2544	-0.0206154	78.2329	-0.1539	78.2258	-0.138215	78.2322	-0.201215
78.277	0.0542846	78.2706	-0.0205308	78.248	-0.153746	78.2419	-0.138131	78.2486	-0.201169
78.2939	0.0543692	78.2878	-0.0204231	78.2648	-0.153608	78.2592	-0.138069	78.2664	-0.201092
78.3105	0.0544846	78.3046	-0.0203	78.2824	-0.153523	78.2748	-0.138008	78.2837	-0.200992
78.3358	0.0546692	78.3294	-0.0201615	78.3078	-0.153477	78.3005	-0.137908	78.3074	-0.200754
78.3599	0.0547923	78.3548	-0.0200538	78.3325	-0.153392	78.3257	-0.137777	78.3332	-0.200569
78.3775	0.0548308	78.3714	-0.0199692	78.3493	-0.153308	78.3422	-0.137662	78.3488	-0.2005
78.3948	0.0548846	78.3875	-0.0198769	78.3656	-0.153185	78.359	-0.137585	78.3665	-0.2004
78.4114	0.0549769	78.4038	-0.0197692	78.3829	-0.153085	78.3751	-0.137508	78.3825	-0.200285
78.4357	0.0551692	78.4295	-0.0196231	78.4072	-0.153008	78.401	-0.137454	78.4074	-0.200115
78.461	0.0553538	78.4546	-0.0195385	78.4333	-0.152992	78.4259	-0.137369	78.4329	-0.199992
78.4777	0.0554692	78.4716	-0.0194692	78.4495	-0.152962	78.4432	-0.137292	78.4497	-0.1999
78.4946	0.0555769	78.4886	-0.0194	78.4659	-0.152877	78.4593	-0.1372	78.4665	-0.199792
78.5106	0.0557	78.505	-0.0192923	78.4831	-0.152792	78.4768	-0.137108	78.483	-0.199685
78.5272	0.0558154	78.5222	-0.0192231	78.4991	-0.1527	78.4931	-0.137031	78.5	-0.199554
78.5526	0.0558923	78.5472	-0.0191231	78.5243	-0.152577	78.5179	-0.136969	78.5246	-0.199385
78.5784	0.0559846	78.5718	-0.0190077	78.5486	-0.152431	78.5436	-0.136885	78.5496	-0.199223
78.5949	0.0560923	78.5886	-0.0189077	78.5658	-0.152315	78.5594	-0.136838	78.5665	-0.199115
78.6106	0.0562846	78.6052	-0.0187692	78.583	-0.1522	78.5766	-0.136746	78.5836	-0.198992
78.6272	0.0565615	78.6216	-0.0186462	78.5989	-0.152092	78.5935	-0.136631	78.6	-0.198908
78.6526	0.0567385	78.6467	-0.0184538	78.6244	-0.151992	78.6176	-0.136485	78.6246	-0.198769
78.6785	0.0568846	78.672	-0.0183077	78.6495	-0.151954	78.643	-0.136315	78.6502	-0.1986
78.6949	0.0569846	78.6889	-0.0182154	78.6666	-0.151931	78.659	-0.136254	78.6662	-0.198408
78.7111	0.0571308	78.7058	-0.0181385	78.683	-0.151862	78.6764	-0.136177	78.6835	-0.198262
78.7276	0.0572692	78.722	-0.0181	78.6998	-0.151708	78.6936	-0.136115	78.6993	-0.198177
78.7441	0.0573692	78.7393	-0.0180615	78.7162	-0.151477	78.7095	-0.136054	78.7161	-0.198115
78.7696	0.0574923	78.7644	-0.0179077	78.7406	-0.151308	78.7351	-0.135946	78.7417	-0.198
78.7946	0.0576308	78.789	-0.0177077	78.7665	-0.151269	78.7602	-0.135869	78.7666	-0.197869
78.8105	0.0577538	78.8047	-0.0175769	78.7834	-0.151246	78.777	-0.135831	78.7837	-0.197754
78.8276	0.0578538	78.8228	-0.0174692	78.7998	-0.151146	78.7942	-0.135808	78.7999	-0.197646
78.8447	0.0579154	78.8386	-0.0173692	78.8168	-0.151	78.8105	-0.135762	78.8161	-0.197538
78.8696	0.0580923	78.8644	-0.0172077	78.841	-0.150846	78.8345	-0.135638	78.8419	-0.197323
78.8938	0.0583385	78.8893	-0.0170846	78.8669	-0.150762	78.8596	-0.1355	78.8668	-0.197108
78.911	0.0584615	78.9057	-0.0170077	78.8831	-0.1507	78.877	-0.135431	78.882	-0.196969
78.9278	0.0585385	78.9217	-0.0169154	78.9001	-0.150585	78.8932	-0.135369	78.8989	-0.1969
78.9455	0.0586231	78.9389	-0.0168	78.9168	-0.150462	78.9101	-0.135277	78.9163	-0.196854
78.9625	0.0586846	78.9559	-0.0167308	78.9336	-0.1504	78.9266	-0.135169	78.9332	-0.196808
78.987	0.0588	78.981	-0.0166154	78.959	-0.150315	78.9524	-0.135038	78.9583	-0.196654
79.0127	0.0589385	79.0053	-0.0164846	78.9833	-0.150177	78.9777	-0.134962	78.9837	-0.196377
79.0286	0.0590231	79.0225	-0.0164	78.9995	-0.15	78.9942	-0.134892	78.9998	-0.1962
79.0449	0.0591154	79.0393	-0.0162923	79.0166	-0.149846	79.0108	-0.134785	79.0162	-0.196062
79.0621	0.0591923	79.0556	-0.0161846	79.0335	-0.149754	79.0269	-0.134669	79.0329	-0.195977
79.0871	0.0593385	79.081	-0.0160462	79.0587	-0.149615	79.0523	-0.134546	79.0583	-0.195869
79.1122	0.0595538	79.1062	-0.0158538	79.0824	-0.149462	79.0775	-0.134462	79.0836	-0.1957
79.1281	0.0596846	79.1223	-0.0157462	79.0995	-0.149338	79.0937	-0.134423	79.1	-0.195546
79.1453	0.0597538	79.1388	-0.0156385	79.1166	-0.149246	79.1108	-0.134362	79.116	-0.195438
79.1622	0.0598	79.1558	-0.0155385	79.133	-0.149162	79.1276	-0.134277	79.1333	-0.195362
79.1798	0.0598231	79.1724	-0.0155	79.15	-0.149046	79.1446	-0.134169	79.1504	-0.195285
79.2043	0.0599692	79.198	-0.0154231	79.1748	-0.148854	79.1687	-0.134062	79.175	-0.195085
79.2289	0.0601462	79.2225	-0.0152769	79.1996	-0.148662	79.1943	-0.134008	79.2	-0.194869
79.2457	0.0602615	79.2384	-0.0151846	79.2166	-0.148577	79.2115	-0.133962	79.2166	-0.1948
79.2625	0.0604077	79.256	-0.0151077	79.2336	-0.148477	79.2274	-0.133885	79.2338	-0.194746
79.2801	0.0605462	79.2731	-0.0150231	79.2504	-0.148385	79.244	-0.133785	79.2509	-0.194662
79.3044	0.0608	79.2984	-0.0148615	79.275	-0.148246	79.2687	-0.133608	79.2756	-0.194438
79.3294	0.0610231	79.3225	-0.0147077	79.3006	-0.148146	79.294	-0.133515	79.3005	-0.194238
79.3456	0.0611154	79.3395	-0.0146462	79.3172	-0.148092	79.3105	-0.133485	79.3176	-0.194154
79.3624	0.0612077	79.3552	-0.0146	79.3345	-0.148023	79.3276	-0.133431	79.334	-0.194092
79.3794	0.0613	79.3719	-0.0145154	79.3504	-0.147923	79.3446	-0.133315	79.3506	-0.194023
79.3964	0.0613692	79.3898	-0.0144231	79.3675	-0.147815	79.3607	-0.133169	79.3678	-0.193892
79.4212	0.0615308	79.4151	-0.0142692	79.3925	-0.147715	79.3857	-0.133046	79.3919	-0.193677
79.447	0.0616538	79.4401	-0.0141308	79.4183	-0.147654	79.4108	-0.132962	79.4176	-0.193477
79.4624	0.0617462	79.4567	-0.0140615	79.4341	-0.1476	79.4274	-0.132892	79.434	-0.193392
79.48	0.0618462	79.4725	-0.014	79.4511	-0.147523	79.4441	-0.132815	79.4509	-0.193331
79.4959	0.0619231	79.4899	-0.0139077	79.4672	-0.147385	79.4606	-0.132762	79.4674	-0.193238
79.5212	0.0620769	79.5145	-0.0137385	79.4923	-0.1471	79.4863	-0.132708	79.4923	-0.193069
79.5462	0.0622077	79.5395	-0.0135615	79.5167	-0.146869	79.511	-0.132662	79.5176	-0.192854
79.5615	0.0622769	79.5568	-0.0134692	79.5333	-0.1468	79.528	-0.132592	79.5338	-0.192715
79.5802	0.0623462	79.5731	-0.0133538	79.5508	-0.146762	79.5444	-0.132469	79.5512	-0.192577
79.5961	0.0624462	79.5908	-0.0132308	79.5673	-0.146746	79.561	-0.132346	79.5671	-0.192446
79.6131	0.0625923	79.6071	-0.0131462	79.5841	-0.146715	79.5776	-0.132223	79.5851	-0.192323
79.6377	0.0627923	79.6322	-0.0130462	79.6093	-0.146562	79.6029	-0.132123	79.6094	-0.1922
79.6638	0.0629077	79.6566	-0.0129615	79.6331	-0.146408	79.6283	-0.132069	79.6348	-0.192062
79.679	0.0629538	79.6729	-0.0128692	79.6514	-0.146308	79.6448	-0.131992	79.651	-0.191954
79.6964	0.0630462	79.6904	-0.0127692	79.6671	-0.146238	79.6605	-0.131885	79.6677	-0.191831
79.713	0.0631538	79.7063	-0.0126615	79.6842	-0.146177	79.6773	-0.131669	79.6846	-0.191738
79.7383	0.0632923	79.7324	-0.0125538	79.7092	-0.146038	79.7023	-0.131369	79.7094	-0.191554
79.7634	0.0634308	79.7572	-0.0124385	79.7338	-0.1459	79.7272	-0.131262	79.7346	-0.191377
79.7799	0.0635308	79.7733	-0.0123231	79.7504	-0.1458	79.7451	-0.131238	79.7508	-0.191238
79.7958	0.0636154	79.7906	-0.0122	79.7681	-0.145662	79.7615	-0.131254	79.7673	-0.1911
79.8131	0.0637	79.8077	-0.0120923	79.7844	-0.145546	79.7786	-0.131192	79.7846	-0.190992
79.8307	0.0637692	79.8238	-0.0120231	79.8	-0.145454	79.7953	-0.131115	79.8014	-0.1909
79.8551	0.0638923	79.8487	-0.0119154	79.8261	-0.145377	79.8198	-0.131031	79.8262	-0.190738
79.8796	0.0640615	79.8737	-0.0118	79.851	-0.145308	79.8452	-0.130962	79.8511	-0.1906
79.8969	0.0642	79.89	-0.0117154	79.8684	-0.145208	79.8608	-0.1309	79.869	-0.190462
79.9125	0.0643231	79.9078	-0.0116385	79.8844	-0.145108	79.8778	-0.130785	79.8851	-0.190338
79.9299	0.0644308	79.9247	-0.0115846	79.9009	-0.145008	79.8944	-0.130638	79.9015	-0.190185
79.9552	0.0645615	79.9501	-0.0114308	79.9264	-0.144923	79.9193	-0.1305	79.9261	-0.189985
79.9804	0.0646231	79.9741	-0.0112385	79.9514	-0.144815	79.9457	-0.130408	79.9513	-0.189815
79.9977	0.0646692	79.9903	-0.0111231	79.9682	-0.144562	79.9616	-0.130346	79.968	-0.189723
80.0141	0.0647385	80.0072	-0.0110462	79.9845	-0.144046	79.9786	-0.130269	79.9854	-0.189631
80.0306	0.0648308	80.0241	-0.0109692	79.9999	-0.143746	79.9952	-0.130192	80.0025	-0.189485
80.0472	0.0649615	80.0409	-0.0108846	80.0171	-0.143638	80.0122	-0.130123	80.0178	-0.189346
80.0717	0.0651846	80.0665	-0.0107846	80.0428	-0.143631	80.0369	-0.130054	80.0432	-0.189154
80.0966	0.0653846	80.0909	-0.0106846	80.068	-0.143577	80.0625	-0.13	80.0685	-0.189015
80.1135	0.0654692	80.1071	-0.0106	80.0859	-0.143462	80.0784	-0.129938	80.0854	-0.1889
80.1307	0.0655538	80.1247	-0.0104923	80.1011	-0.143338	80.0952	-0.129823	80.102	-0.188754
80.1475	0.0656385	80.1412	-0.0104	80.1177	-0.143231	80.112	-0.129669	80.1181	-0.188554
80.1722	0.0657846	80.1662	-0.0102462	80.1428	-0.143108	80.1362	-0.129492	80.1432	-0.1883
80.1981	0.0658846	80.1903	-0.0101308	80.1681	-0.142985	80.1617	-0.129385	80.1682	-0.188131
80.2147	0.0659462	80.2073	-0.0100462	80.1849	-0.142892	80.1794	-0.129331	80.1859	-0.188046
80.2312	0.0660231	80.2251	-0.00999231	80.2016	-0.142808	80.1962	-0.129269	80.2019	-0.187962
80.2476	0.0661308	80.2418	-0.00994615	80.218	-0.142723	80.2128	-0.129177	80.2184	-0.187838
80.2648	0.0662538	80.2586	-0.0099	80.2352	-0.142654	80.2287	-0.129069	80.2358	-0.187715
80.289	0.0664769	80.2836	-0.00978462	80.2598	-0.142554	80.2536	-0.128885	80.26	-0.187546
80.3142	0.0666231	80.3076	-0.00962308	80.2861	-0.1424	80.2782	-0.128685	80.286	-0.187362
80.3312	0.0666615	80.3246	-0.0095	80.3012	-0.142231	80.2949	-0.128592	80.3021	-0.187292
80.348	0.0666846	80.3414	-0.00942308	80.3172	-0.142046	80.3116	-0.128554	80.319	-0.187223
80.3648	0.0667462	80.358	-0.00936154	80.3331	-0.141915	80.3292	-0.128554	80.3355	-0.187146
80.3898	0.0669308	80.3834	-0.0093	80.3597	-0.141823	80.3544	-0.128546	80.3608	-0.186977
80.4146	0.0671538	80.4091	-0.00922308	80.3847	-0.141785	80.3789	-0.128431	80.3852	-0.186754
80.4314	0.0672538	80.4253	-0.00914615	80.4024	-0.141762	80.3958	-0.128308	80.4016	-0.1866
80.4478	0.0673462	80.442	-0.00905385	80.4182	-0.141708	80.4118	-0.128185	80.4186	-0.186454
80.4648	0.0674308	80.4588	-0.00898462	80.4347	-0.141592	80.429	-0.128069	80.4356	-0.186308
80.4817	0.0675154	80.4757	-0.00889231	80.4513	-0.141469	80.4462	-0.128	80.452	-0.186154
80.507	0.0677	80.5004	-0.00877692	80.4764	-0.141346	80.4703	-0.127869	80.4777	-0.186
80.5318	0.0678462	80.5248	-0.00866154	80.5021	-0.1413	80.4955	-0.127685	80.503	-0.185838
80.5478	0.0679231	80.5422	-0.00859231	80.519	-0.141215	80.5122	-0.127546	80.5191	-0.185708
80.5652	0.068	80.5585	-0.00853846	80.5354	-0.141092	80.5294	-0.127454	80.5351	-0.185577
80.5811	0.0680462	80.576	-0.00844615	80.5516	-0.140946	80.5458	-0.127408	80.5521	-0.185431
80.607	0.0682	80.6009	-0.00837692	80.577	-0.140792	80.5712	-0.127331	80.5775	-0.185246
80.6314	0.0683538	80.6261	-0.0083	80.6023	-0.140654	80.5958	-0.127238	80.6021	-0.185062
80.648	0.0684615	80.6413	-0.00823846	80.6189	-0.140569	80.612	-0.127185	80.6197	-0.184923
80.6654	0.0685615	80.6584	-0.00819231	80.6354	-0.1405	80.6296	-0.127123	80.6366	-0.184815
80.6819	0.0686231	80.675	-0.00813077	80.653	-0.140423	80.6463	-0.127054	80.653	-0.184685
80.6984	0.0686923	80.6924	-0.00804615	80.6696	-0.140385	80.6638	-0.126985	80.6696	-0.184554
80.7246	0.0688	80.717	-0.00796154	80.6939	-0.140254	80.6882	-0.126854	80.694	-0.184415
80.7482	0.0688846	80.7428	-0.00786923	80.7189	-0.140062	80.7127	-0.126708	80.7197	-0.184254
80.7658	0.0689692	80.7594	-0.00784615	80.7353	-0.139923	80.7288	-0.1266	80.7362	-0.184115
80.782	0.0690692	80.7761	-0.00781538	80.7524	-0.139785	80.7451	-0.1265	80.7529	-0.183946
80.7991	0.0692	80.793	-0.00773846	80.7687	-0.139708	80.7626	-0.126446	80.769	-0.183769
80.8236	0.0693615	80.8181	-0.00756923	80.794	-0.139623	80.7878	-0.126354	80.7942	-0.183569
80.8494	0.0694769	80.8425	-0.00731538	80.819	-0.139508	80.8134	-0.126269	80.8197	-0.183415
80.8651	0.0695692	80.8585	-0.00723077	80.8349	-0.139415	80.8292	-0.126192	80.8362	-0.183346
80.8813	0.0696846	80.8754	-0.00716923	80.8528	-0.139338	80.846	-0.126062	80.854	-0.183254
80.8988	0.0698	80.8924	-0.00710769	80.869	-0.139315	80.8624	-0.125962	80.8701	-0.183177
80.9158	0.0698846	80.9096	-0.00703846	80.8863	-0.139269	80.8785	-0.125846	80.8867	-0.183108
80.941	0.0699846	80.9342	-0.00692308	80.9113	-0.139131	80.9047	-0.125723	80.9112	-0.182977
80.9662	0.0700923	80.9585	-0.00682308	80.9358	-0.138969	80.9294	-0.125615	80.9364	-0.182738
80.9825	0.0701692	80.9764	-0.00675385	80.9534	-0.138892	80.9466	-0.125538	80.9529	-0.182562
80.9996	0.0702385	80.9931	-0.00667692	80.9696	-0.138823	80.9631	-0.125477	80.969	-0.182408
81.016	0.0702846	81.0096	-0.00663077	80.9873	-0.138738	80.9801	-0.125423	80.9864	-0.182292
81.0408	0.0704308	81.0346	-0.00656154	81.0115	-0.138538	81.0052	-0.125354	81.0118	-0.182169
81.0653	0.0705846	81.0601	-0.00646154	81.0351	-0.138277	81.0305	-0.125292	81.0374	-0.181977
81.0824	0.0707308	81.0763	-0.00636923	81.0524	-0.138162	81.047	-0.125208	81.0531	-0.181815
81.0994	0.0708385	81.0935	-0.00628462	81.0689	-0.138062	81.0635	-0.125077	81.0703	-0.181631
81.1157	0.0709	81.1095	-0.00620769	81.0858	-0.138015	81.0802	-0.124954	81.0862	-0.181454
81.133	0.0709769	81.1265	-0.00614615	81.103	-0.138	81.0961	-0.124815	81.1028	-0.181323
81.1582	0.0710308	81.151	-0.00601538	81.1278	-0.137938	81.1213	-0.124654	81.1282	-0.181177
81.1835	0.0711692	81.1765	-0.00586154	81.1532	-0.137831	81.1468	-0.124485	81.1534	-0.181008
81.2004	0.0712692	81.1931	-0.00577692	81.1699	-0.137731	81.1627	-0.124354	81.1704	-0.180877
81.2162	0.0713538	81.2099	-0.00570769	81.1867	-0.1376	81.1798	-0.124238	81.1867	-0.180754
81.233	0.0714615	81.2266	-0.00564615	81.2032	-0.137469	81.1967	-0.124177	81.2031	-0.180631
81.2579	0.0716538	81.2514	-0.00551538	81.2279	-0.1373	81.2222	-0.124169	81.229	-0.180431
81.283	0.0718462	81.2761	-0.00540769	81.2533	-0.137154	81.2472	-0.124108	81.2533	-0.180231
81.3	0.0719538	81.2938	-0.00537692	81.2694	-0.137023	81.2634	-0.124	81.2707	-0.180054
81.3168	0.0720154	81.3101	-0.00534615	81.286	-0.136915	81.2794	-0.123877	81.2869	-0.1799
81.3332	0.0720846	81.3266	-0.00531538	81.3024	-0.1368	81.2974	-0.123777	81.3034	-0.179746
81.3501	0.0721846	81.343	-0.00523846	81.3202	-0.136731	81.3131	-0.123669	81.3197	-0.179623
81.3749	0.0723385	81.368	-0.00507692	81.3452	-0.136654	81.338	-0.1235	81.3457	-0.179546
81.3995	0.0724692	81.3934	-0.00496154	81.3696	-0.136546	81.3631	-0.123354	81.3706	-0.179462
81.4161	0.0725385	81.4096	-0.00493077	81.3864	-0.136454	81.3798	-0.123269	81.3874	-0.179385
81.4333	0.0726154	81.4271	-0.00486154	81.403	-0.136338	81.397	-0.123192	81.4049	-0.179254
81.4501	0.0727077	81.4435	-0.00472308	81.4203	-0.136223	81.4132	-0.123108	81.4207	-0.179092
81.4747	0.0728308	81.4677	-0.00446923	81.4455	-0.136092	81.4387	-0.123023	81.4459	-0.178877
81.5001	0.0729538	81.4932	-0.00433846	81.4707	-0.136	81.4644	-0.1229	81.471	-0.1787
81.5168	0.0730308	81.5098	-0.00432308	81.4864	-0.135923	81.4803	-0.122815	81.4879	-0.178554
81.5329	0.0731154	81.526	-0.0043	81.5036	-0.135792	81.4967	-0.122708	81.5043	-0.178415
81.5497	0.0732231	81.544	-0.00423846	81.52	-0.135631	81.5142	-0.122615	81.5199	-0.178215
81.5666	0.0733308	81.5611	-0.00413077	81.5368	-0.135492	81.5302	-0.122554	81.5374	-0.178085
81.5918	0.0734462	81.5846	-0.00391538	81.5615	-0.135385	81.5548	-0.122415	81.5624	-0.177915
81.6172	0.0735385	81.6096	-0.00370769	81.5873	-0.135346	81.5804	-0.1223	81.587	-0.177762
81.633	0.0736	81.626	-0.00362308	81.6051	-0.135277	81.598	-0.1222	81.6037	-0.177715
81.6499	0.0737231	81.6439	-0.00356923	81.6205	-0.135192	81.6146	-0.122108	81.6217	-0.177662
81.6666	0.0738308	81.6598	-0.00349231	81.6373	-0.1351	81.6309	-0.122015	81.6384	-0.1776
81.6924	0.0739308	81.685	-0.00340769	81.6622	-0.134962	81.6556	-0.1219	81.6631	-0.177415
81.7169	0.0740846	81.7106	-0.00326154	81.6878	-0.134831	81.6804	-0.121762	81.6878	-0.177223
81.7327	0.0742385	81.7267	-0.00314615	81.7042	-0.134738	81.6968	-0.121638	81.7047	-0.177123
81.7491	0.0744	81.7435	-0.00304615	81.7202	-0.134685	81.7143	-0.121523	81.722	-0.177031
81.7656	0.0744846	81.7588	-0.00295385	81.7371	-0.134631	81.7313	-0.121454	81.7384	-0.176946
81.7831	0.0745538	81.7762	-0.00287692	81.7546	-0.134546	81.7481	-0.121431	81.7552	-0.176846
81.8091	0.0746846	81.8019	-0.00276154	81.7792	-0.134423	81.7724	-0.121346	81.7804	-0.176631
81.8332	0.0749	81.8275	-0.00262308	81.8052	-0.134254	81.797	-0.121162	81.8042	-0.176415
81.8491	0.0750385	81.8429	-0.00248462	81.8208	-0.134154	81.8138	-0.121023	81.8206	-0.176277
81.8662	0.0751231	81.8599	-0.00235385	81.8374	-0.134062	81.8302	-0.120923	81.8377	-0.176131
81.8824	0.0752	81.8758	-0.00227692	81.8531	-0.133962	81.8471	-0.120854	81.8543	-0.176
81.9082	0.0753231	81.9021	-0.00217692	81.8784	-0.133808	81.8728	-0.120815	81.8802	-0.175815
81.9327	0.0754923	81.927	-0.00203077	81.9042	-0.133669	81.8986	-0.120777	81.905	-0.175631
81.9498	0.0755538	81.9431	-0.00193077	81.921	-0.133638	81.9146	-0.120731	81.9214	-0.1755
81.9674	0.0755769	81.9599	-0.00183077	81.9388	-0.133623	81.9306	-0.120646	81.9376	-0.175392
81.9843	0.0756154	81.9769	-0.00174615	81.9546	-0.133585	81.9478	-0.120546	81.9542	-0.175308
82.0011	0.0756692	81.9931	-0.00163846	81.9704	-0.133485	81.9645	-0.120454	81.972	-0.175246
82.0254	0.0758923	82.0185	-0.00146154	81.9958	-0.133277	81.9889	-0.120315	81.997	-0.175162
82.0503	0.0761462	82.0436	-0.00130769	82.021	-0.133108	82.0147	-0.120177	82.022	-0.175
82.0672	0.0762615	82.0606	-0.00120769	82.0382	-0.133008	82.0307	-0.120138	82.0391	-0.174831
82.083	0.0763615	82.0773	-0.00111538	82.0542	-0.132892	82.048	-0.120131	82.0544	-0.174662
82.0998	0.0764462	82.0939	-0.00103846	82.0705	-0.132785	82.0654	-0.120138	82.0716	-0.174508
82.1252	0.0765692	82.1191	-0.000938462	82.0955	-0.132654	82.0896	-0.1201	82.0968	-0.174323
82.151	0.0766846	82.1437	-0.000846154	82.1218	-0.132523	82.1148	-0.120054	82.1228	-0.174185
82.1675	0.0767769	82.1604	-0.000748315	82.1377	-0.132438	82.132	-0.120023	82.1395	-0.174115
82.1838	0.0768923	82.1779	-0.000634638	82.1546	-0.132308	82.1487	-0.119962	82.1566	-0.174023
82.2004	0.0770308	82.1941	-0.000514854	82.1716	-0.132169	82.1648	-0.119869	82.1725	-0.173892
82.217	0.0771462	82.2105	-0.000405423	82.1878	-0.132031	82.182	-0.119746	82.1881	-0.173738
82.2423	0.0772769	82.2356	-0.000247585	82.2127	-0.131938	82.206	-0.119585	82.2133	-0.173454
82.2672	0.0774077	82.2604	-0.000145192	82.2386	-0.131923	82.2309	-0.119438	82.2378	-0.173254
82.2846	0.0774692	82.277	-0.000103792	82.2551	-0.131854	82.2487	-0.119385	82.2553	-0.173154
82.3007	0.0775538	82.2946	-4.84838e-05	82.272	-0.131723	82.2651	-0.119323	82.2716	-0.173054
82.318	0.0776308	82.3101	2.70964e-05	82.2886	-0.131592	82.282	-0.119262	82.2893	-0.172931
82.3423	0.0777923	82.3353	0.000177103	82.3131	-0.131423	82.3066	-0.119131	82.3142	-0.172731
82.3676	0.0779462	82.3618	0.000333192	82.3382	-0.131269	82.3316	-0.119008	82.3387	-0.172523
82.384	0.0780385	82.3776	0.000425207	82.3546	-0.131169	82.3482	-0.118938	82.3556	-0.172423
82.4014	0.0781077	82.3945	0.000540048	82.3724	-0.131069	82.3648	-0.118892	82.3725	-0.172285
82.4176	0.0781538	82.4107	0.000654865	82.3881	-0.130985	82.3812	-0.118815	82.3897	-0.172169
82.4346	0.0782462	82.4272	0.000753438	82.4054	-0.130892	82.3982	-0.118746	82.4056	-0.1721
82.4596	0.0784462	82.4521	0.0009	82.43	-0.130746	82.4236	-0.118654	82.4307	-0.171985
82.484	0.0786846	82.4768	0.00103846	82.4553	-0.130592	82.4491	-0.118546	82.4564	-0.171854
82.5002	0.0788231	82.4936	0.00113846	82.4713	-0.130454	82.4653	-0.118462	82.4724	-0.171692
82.5175	0.0789	82.5109	0.00126923	82.4879	-0.130346	82.4827	-0.118346	82.4891	-0.171554
82.5348	0.0789615	82.5276	0.00136923	82.5045	-0.130292	82.4978	-0.118262	82.5063	-0.171446
82.5599	0.0790692	82.5527	0.00156923	82.5314	-0.130238	82.5234	-0.118146	82.5316	-0.1713
82.5843	0.0792385	82.5773	0.00173077	82.5557	-0.130115	82.5489	-0.118054	82.5562	-0.171131
82.6004	0.0793769	82.5946	0.00178462	82.573	-0.130015	82.5655	-0.117954	82.573	-0.170969
82.6176	0.0794615	82.6112	0.00182308	82.5886	-0.129931	82.5828	-0.117815	82.5897	-0.170808
82.6338	0.0795308	82.6282	0.00183846	82.6058	-0.129846	82.5975	-0.1177	82.6067	-0.170677
82.652	0.0796231	82.6452	0.00190769	82.6226	-0.129769	82.6148	-0.1176	82.6228	-0.170585
82.6759	0.0798077	82.6697	0.00207692	82.6472	-0.129646	82.6399	-0.117523	82.6484	-0.170415
82.7006	0.0799769	82.6939	0.00225385	82.6725	-0.129492	82.6658	-0.117446	82.6735	-0.170223
82.718	0.0800538	82.7114	0.00231538	82.6888	-0.129385	82.6821	-0.117377	82.6893	-0.170077
82.7344	0.0801077	82.7278	0.00234615	82.7052	-0.129315	82.6989	-0.117269	82.7069	-0.169954
82.7513	0.0801769	82.7452	0.00239231	82.7228	-0.129292	82.7154	-0.117208	82.7222	-0.169838
82.7764	0.0803154	82.7706	0.00253846	82.7487	-0.129231	82.7408	-0.117169	82.7478	-0.169669
82.8004	0.0804692	82.794	0.00276154	82.7731	-0.129092	82.766	-0.117077	82.773	-0.1695
82.8172	0.0805846	82.8106	0.00292308	82.7896	-0.128962	82.7829	-0.116954	82.7899	-0.169415
82.8343	0.0807077	82.8277	0.00304615	82.8065	-0.128846	82.7987	-0.116862	82.8067	-0.169308
82.8516	0.0808385	82.8438	0.00313846	82.8223	-0.128731	82.8147	-0.116769	82.8231	-0.169192
82.867	0.0809615	82.8614	0.00321538	82.839	-0.128623	82.832	-0.116708	82.8405	-0.169054
82.8921	0.0811308	82.8865	0.00331538	82.8646	-0.128515	82.8572	-0.116608	82.865	-0.168808
82.9179	0.0812846	82.9122	0.00341538	82.8903	-0.128477	82.8818	-0.116508	82.8892	-0.168638
82.9343	0.0813538	82.9285	0.00347692	82.9071	-0.128462	82.8995	-0.116423	82.9065	-0.168508
82.9516	0.0814462	82.9447	0.00356923	82.9241	-0.1284	82.9161	-0.116323	82.9243	-0.168385
82.9686	0.0815154	82.9613	0.00366923	82.9402	-0.128292	82.9329	-0.116246	82.94	-0.168285
82.9931	0.0816308	82.9866	0.00379231	82.9644	-0.1281	82.9576	-0.116108	82.9651	-0.1681
83.0186	0.0817462	83.0125	0.00393077	82.9897	-0.127938	82.9821	-0.115985	82.9904	-0.167915
83.0346	0.0818308	83.0277	0.00400769	83.0072	-0.127854	82.9985	-0.115938	83.0067	-0.1678
83.0514	0.0819154	83.0449	0.00408462	83.0237	-0.127777	83.016	-0.115885	83.0228	-0.167723
83.0684	0.0820154	83.0625	0.00414615	83.0402	-0.127677	83.0334	-0.115838	83.0407	-0.167677
83.0845	0.0821231	83.079	0.00420769	83.0574	-0.127569	83.049	-0.115715	83.0579	-0.167638
83.1101	0.0822846	83.1044	0.00436154	83.0816	-0.127392	83.074	-0.115485	83.0824	-0.167415
83.1354	0.0824	83.1288	0.00452308	83.1062	-0.127238	83.099	-0.115338	83.1064	-0.167146
83.1519	0.0824692	83.146	0.00462308	83.1229	-0.127177	83.1162	-0.115277	83.1241	-0.166977
83.1687	0.0825462	83.1619	0.00472308	83.1394	-0.127108	83.1324	-0.115223	83.1412	-0.166862
83.1846	0.0826462	83.1785	0.00484615	83.1576	-0.127031	83.1486	-0.115177	83.158	-0.166754
83.2104	0.0827923	83.204	0.00503077	83.1818	-0.126931	83.174	-0.115062	83.1824	-0.166515
83.2354	0.0829	83.2296	0.00518462	83.2074	-0.126838	83.1986	-0.114946	83.2075	-0.166269
83.2523	0.0829692	83.2454	0.00528462	83.2239	-0.126785	83.216	-0.114838	83.2239	-0.166177
83.269	0.0830615	83.2617	0.00537692	83.2408	-0.126685	83.2332	-0.114762	83.2415	-0.166146
83.2857	0.0831923	83.2788	0.00545385	83.257	-0.126554	83.2492	-0.114708	83.2584	-0.166092
83.3021	0.0833462	83.2958	0.00551538	83.2737	-0.126454	83.2659	-0.114662	83.2751	-0.165985
83.3262	0.0835385	83.3213	0.00560769	83.2984	-0.126292	83.2913	-0.114585	83.2992	-0.165754
83.3517	0.0837	83.3456	0.00573077	83.3237	-0.126208	83.3157	-0.114431	83.3246	-0.165569
83.3686	0.0837846	83.3626	0.00584615	83.341	-0.126154	83.332	-0.114285	83.3414	-0.165431
83.3849	0.0838846	83.3789	0.00596923	83.3573	-0.126085	83.3488	-0.114131	83.3577	-0.165269
83.4017	0.0839923	83.3955	0.00607692	83.3744	-0.126	83.365	-0.114008	83.3741	-0.165092
83.4265	0.0841538	83.4211	0.00614615	83.3992	-0.125854	83.391	-0.113885	83.3988	-0.164885
83.4516	0.0843	83.447	0.00615385	83.4248	-0.125738	83.4161	-0.113815	83.4249	-0.1648
83.4689	0.0843692	83.4626	0.0062	83.4408	-0.1257	83.4333	-0.113746	83.4424	-0.164723
83.4854	0.0844231	83.4797	0.00629231	83.4578	-0.125669	83.4504	-0.1137	83.4594	-0.164592
83.5028	0.0844923	83.496	0.00637692	83.4748	-0.1256	83.4664	-0.1137	83.4752	-0.164446
83.5196	0.0845615	83.5126	0.00646923	83.4913	-0.1255	83.4824	-0.113677	83.4914	-0.164331
83.5438	0.0847077	83.538	0.00656923	83.5163	-0.125331	83.5082	-0.113615	83.5167	-0.164185
83.5694	0.0848308	83.5638	0.0067	83.5408	-0.125169	83.5332	-0.113492	83.5423	-0.164015
83.5849	0.0848769	83.5794	0.00683077	83.5582	-0.125062	83.5502	-0.1134	83.5575	-0.163869
83.6026	0.0849385	83.5961	0.00697692	83.5746	-0.124938	83.5655	-0.113315	83.5758	-0.163746
83.6197	0.0850462	83.612	0.00711538	83.5904	-0.124823	83.5834	-0.113246	83.5918	-0.163638
83.6437	0.0852308	83.6378	0.00725385	83.6162	-0.124708	83.6086	-0.113131	83.6174	-0.163469
83.6688	0.0853692	83.6638	0.00735385	83.6414	-0.124623	83.6332	-0.112985	83.6417	-0.163254
83.6864	0.0854231	83.6794	0.00742308	83.658	-0.124546	83.6503	-0.112877	83.6586	-0.163092
83.7026	0.0854846	83.6967	0.00752308	83.6748	-0.124492	83.6662	-0.112769	83.6754	-0.162931
83.7202	0.0855692	83.713	0.00760769	83.6915	-0.124423	83.6826	-0.112662	83.6927	-0.162785
83.7363	0.0856692	83.7289	0.00772308	83.7088	-0.124315	83.6995	-0.112562	83.7085	-0.162638
83.7609	0.0858538	83.7546	0.00784615	83.7331	-0.124131	83.725	-0.112415	83.7332	-0.162477
83.786	0.0860692	83.78	0.00793077	83.758	-0.123985	83.7501	-0.112254	83.7588	-0.162308
83.8024	0.0861846	83.7966	0.00798462	83.7751	-0.123938	83.7664	-0.112169	83.7759	-0.1622
83.8187	0.0862769	83.8134	0.00804615	83.7923	-0.123908	83.7833	-0.112138	83.7921	-0.162077
83.8372	0.0863385	83.8303	0.00811538	83.8086	-0.123838	83.8003	-0.112115	83.8092	-0.161954
83.8613	0.0864385	83.8551	0.00823846	83.8341	-0.123708	83.8254	-0.112046	83.8336	-0.161762
83.8871	0.0866154	83.8806	0.00836923	83.8586	-0.123562	83.8501	-0.111931	83.8584	-0.161492
83.9025	0.0866846	83.8963	0.00843846	83.8745	-0.123454	83.867	-0.111854	83.8758	-0.161315
83.9193	0.0867692	83.9134	0.0085	83.8913	-0.123346	83.8835	-0.111785	83.8923	-0.1612
83.9365	0.0868538	83.9307	0.00855385	83.908	-0.123223	83.8997	-0.111692	83.9091	-0.161123
83.9529	0.0869615	83.9466	0.00866154	83.9247	-0.123123	83.9163	-0.1116	83.926	-0.161054
83.9774	0.0871462	83.9719	0.00883846	83.9498	-0.123038	83.9418	-0.111546	83.9506	-0.1609
84.0035	0.0873231	83.9972	0.00897692	83.9759	-0.123	83.9679	-0.111485	83.9766	-0.160692
84.0193	0.0874	84.014	0.00904615	83.9924	-0.122969	83.9838	-0.111446	83.9928	-0.160562
84.0362	0.0874692	84.0304	0.00913846	84.0085	-0.122908	84	-0.111377	84.0102	-0.160438
84.0531	0.0875385	84.0465	0.00924615	84.0256	-0.1228	84.0176	-0.111292	84.0262	-0.160331
84.0782	0.0877308	84.0716	0.00933846	84.0502	-0.122615	84.0428	-0.111146	84.051	-0.160169
84.1023	0.0879462	84.0969	0.00942308	84.0741	-0.122485	84.0669	-0.111031	84.0766	-0.159946
84.119	0.0880615	84.1144	0.00944615	84.0927	-0.122385	84.0843	-0.110969	84.092	-0.159792
84.1362	0.0881154	84.1307	0.0095	84.1088	-0.122308	84.1012	-0.110885	84.1091	-0.159654
84.1526	0.0881692	84.1475	0.00960769	84.1247	-0.1222	84.1171	-0.110808	84.1261	-0.159508
84.17	0.0882615	84.1641	0.00969231	84.1428	-0.122108	84.1338	-0.110708	84.1432	-0.159362
84.1948	0.0884308	84.1891	0.00991538	84.1677	-0.122	84.1592	-0.110585	84.1672	-0.159162
84.2199	0.0885462	84.2144	0.0101231	84.1924	-0.121854	84.1834	-0.110469	84.1928	-0.158969
84.2365	0.0886	84.2302	0.0101923	84.2083	-0.121754	84.2007	-0.1104	84.2092	-0.158862
84.2531	0.0886462	84.2466	0.0102769	84.2249	-0.121654	84.2177	-0.110331	84.2269	-0.158754
84.2692	0.0887077	84.2636	0.0103769	84.2428	-0.121592	84.2348	-0.110254	84.244	-0.158646
84.2948	0.0888385	84.2885	0.0106077	84.2674	-0.121469	84.2593	-0.110169	84.2685	-0.158492
84.3197	0.0890385	84.3133	0.0108077	84.2926	-0.121362	84.2841	-0.110062	84.2937	-0.158308
84.3363	0.0891692	84.3304	0.0108308	84.3093	-0.121254	84.3004	-0.109977	84.31	-0.158169
84.3538	0.0892846	84.3471	0.0108538	84.3262	-0.121123	84.3173	-0.109892	84.3263	-0.157992
84.3704	0.0893615	84.365	0.0108692	84.3419	-0.121008	84.334	-0.109838	84.3422	-0.157808
84.3862	0.0894385	84.3807	0.0109154	84.3585	-0.120885	84.3509	-0.109777	84.3596	-0.157654
84.4114	0.0895692	84.4061	0.0110231	84.3841	-0.120762	84.3763	-0.109669	84.385	-0.157485
84.4358	0.0897	84.4306	0.0111692	84.4096	-0.120685	84.4009	-0.109523	84.41	-0.157323
84.4538	0.0897692	84.4478	0.0112692	84.4266	-0.120615	84.4174	-0.109446	84.4271	-0.157215
84.4699	0.0898154	84.464	0.0113846	84.4431	-0.120546	84.4338	-0.109392	84.4436	-0.157108
84.487	0.0898769	84.4811	0.0115077	84.4589	-0.120454	84.451	-0.109331	84.4604	-0.157008
84.5119	0.0900385	84.506	0.0116308	84.4841	-0.120308	84.4757	-0.109238	84.485	-0.156846
84.5364	0.0902385	84.5314	0.0117615	84.5098	-0.120185	84.5015	-0.1091	84.5115	-0.1566
84.5537	0.0903615	84.5477	0.0118308	84.5266	-0.1201	84.5178	-0.109023	84.5273	-0.156408
84.5712	0.0904231	84.5648	0.0118769	84.5428	-0.120008	84.5347	-0.108946	84.5435	-0.156223
84.587	0.0904769	84.5811	0.0119385	84.5592	-0.119885	84.5516	-0.108892	84.5602	-0.156038
84.6032	0.0905538	84.5993	0.0119538	84.5758	-0.119777	84.5674	-0.108869	84.5775	-0.155892
84.6282	0.0906923	84.6236	0.0120462	84.6012	-0.119638	84.5937	-0.108777	84.6017	-0.155715
84.653	0.0908	84.6479	0.0121462	84.6262	-0.1195	84.6184	-0.108669	84.627	-0.155592
84.67	0.0908538	84.6648	0.0122231	84.6433	-0.119438	84.6351	-0.108569	84.6444	-0.155515
84.6872	0.0909308	84.6814	0.0123077	84.6598	-0.119385	84.6521	-0.108477	84.6605	-0.155392
84.7037	0.0910231	84.6986	0.0123769	84.6766	-0.119331	84.6683	-0.108362	84.6774	-0.155238
84.7289	0.0912462	84.7234	0.0125308	84.7009	-0.119138	84.6928	-0.108277	84.7024	-0.155046
84.7534	0.0914154	84.748	0.0126615	84.7257	-0.118815	84.7181	-0.108215	84.7278	-0.154885
84.7706	0.0915077	84.7653	0.0127077	84.742	-0.118654	84.7352	-0.108154	84.7436	-0.154808
84.7876	0.0916077	84.7827	0.0127692	84.7596	-0.1186	84.7519	-0.108069	84.7605	-0.154692
84.8034	0.0917	84.7986	0.0128615	84.7761	-0.118615	84.7684	-0.107969	84.7778	-0.154538
84.8206	0.0917923	84.8154	0.0129846	84.7937	-0.118615	84.7849	-0.107908	84.7941	-0.154385
84.8454	0.0919154	84.8407	0.0131769	84.8194	-0.118469	84.8102	-0.107854	84.8193	-0.154162
84.8699	0.0920154	84.8657	0.0132923	84.8431	-0.118138	84.8356	-0.107792	84.8446	-0.153938
84.8871	0.0920692	84.8826	0.0133462	84.8594	-0.118008	84.8514	-0.107685	84.8609	-0.1538
84.9038	0.0921462	84.8994	0.0134154	84.8759	-0.117946	84.868	-0.107562	84.878	-0.153685
84.922	0.0922154	84.9156	0.0135385	84.8936	-0.117915	84.8849	-0.107438	84.8949	-0.153569
84.9461	0.0924077	84.9406	0.0137385	84.9197	-0.117846	84.9099	-0.107331	84.9199	-0.153408
84.9704	0.0925769	84.9656	0.0139462	84.944	-0.117731	84.9353	-0.107231	84.9439	-0.153223
84.9866	0.0926462	84.9822	0.0140308	84.9607	-0.117631	84.9512	-0.107138	84.9615	-0.153131
85.0039	0.0926769	84.9983	0.0141	84.977	-0.117531	84.9682	-0.107015	84.9775	-0.153031
85.0214	0.0926615	85.0156	0.0141615	84.9938	-0.117446	84.9844	-0.106892	84.9951	-0.152892
85.0379	0.0926923	85.0331	0.0141692	85.0098	-0.117323	85.0009	-0.106823	85.0113	-0.152754
85.0631	0.0927923	85.0582	0.0142846	85.0348	-0.117131	85.0266	-0.106823	85.036	-0.152569
85.0881	0.0929538	85.0827	0.0144308	85.0602	-0.116938	85.0521	-0.106792	85.0613	-0.152408
85.1046	0.0930615	85.0987	0.0145385	85.0769	-0.116838	85.0677	-0.106723	85.0773	-0.152292
85.1213	0.0931615	85.1164	0.0146	85.094	-0.116746	85.0855	-0.106615	85.0945	-0.152185
85.1376	0.0932769	85.133	0.0146	85.1106	-0.116631	85.1025	-0.106508	85.1117	-0.152092
85.1627	0.0934077	85.1584	0.0146615	85.1352	-0.1165	85.1269	-0.106423	85.1372	-0.151923
85.1876	0.0935769	85.1826	0.0148308	85.1605	-0.116385	85.1524	-0.106323	85.1613	-0.151685
85.204	0.0936923	85.1994	0.0149538	85.1767	-0.116315	85.1689	-0.106254	85.1778	-0.151546
85.2204	0.0938308	85.2165	0.0150231	85.1928	-0.1162	85.1849	-0.106185	85.195	-0.151446
85.237	0.0939077	85.2328	0.0150692	85.2102	-0.116069	85.2025	-0.106108	85.2122	-0.151346
85.2543	0.0939385	85.2499	0.0150923	85.2269	-0.116	85.2184	-0.106031	85.229	-0.151231
85.2799	0.0940231	85.2748	0.0151462	85.2527	-0.1159	85.2438	-0.1059	85.2535	-0.151
85.3051	0.0941538	85.2999	0.0152154	85.2774	-0.115785	85.2687	-0.105762	85.2781	-0.150792
85.3212	0.0942615	85.317	0.0153154	85.2939	-0.115677	85.2854	-0.105669	85.2945	-0.150692
85.3386	0.0943308	85.3327	0.0154538	85.3099	-0.115592	85.3026	-0.105531	85.3122	-0.150585
85.3545	0.0944	85.3502	0.0155692	85.3274	-0.115546	85.3193	-0.105423	85.3292	-0.150477
85.3798	0.0945231	85.3751	0.0156769	85.3528	-0.115485	85.3437	-0.105277	85.354	-0.1503
85.4047	0.0946385	85.4005	0.0157923	85.3781	-0.115323	85.3685	-0.105185	85.3792	-0.150154
85.4207	0.0947	85.4169	0.0158692	85.3939	-0.1152	85.3851	-0.105169	85.3965	-0.150031
85.438	0.0947385	85.4336	0.0159462	85.4112	-0.1151	85.4026	-0.1051	85.4126	-0.149869
85.4544	0.0947846	85.4507	0.0160154	85.4275	-0.115023	85.4199	-0.105031	85.4292	-0.149708
85.4711	0.0948385	85.467	0.0160846	85.4439	-0.1149	85.4361	-0.104915	85.4458	-0.149562
85.4965	0.0949692	85.4916	0.0161846	85.4692	-0.114692	85.4608	-0.104792	85.4701	-0.149369
85.5217	0.0951308	85.5166	0.0162231	85.4941	-0.114554	85.4862	-0.104746	85.4959	-0.149162
85.5385	0.0951923	85.5343	0.0162615	85.511	-0.114538	85.5024	-0.104708	85.5129	-0.149023
85.5549	0.0952462	85.551	0.0163154	85.5285	-0.114492	85.5194	-0.104608	85.5292	-0.148885
85.5724	0.0952923	85.5668	0.0164154	85.5457	-0.114408	85.5364	-0.104446	85.5455	-0.148769
85.5969	0.0954385	85.5926	0.0165692	85.5701	-0.114208	85.56	-0.104238	85.5711	-0.148608
85.6212	0.0956385	85.6168	0.0167077	85.5947	-0.114031	85.5868	-0.104115	85.5966	-0.148423
85.6383	0.0957385	85.6345	0.0168	85.6108	-0.113915	85.602	-0.104054	85.6125	-0.148292
85.6548	0.0958	85.6506	0.0168462	85.6283	-0.113846	85.6199	-0.103985	85.6291	-0.148146
85.6721	0.0958462	85.668	0.0168846	85.6443	-0.113808	85.636	-0.103962	85.6451	-0.148015
85.6889	0.0958769	85.6851	0.0169154	85.6626	-0.113769	85.6525	-0.103915	85.6616	-0.147862
85.7137	0.0959462	85.7094	0.017	85.6868	-0.113654	85.6786	-0.103808	85.6867	-0.147654
85.7394	0.0960385	85.7345	0.0171077	85.7112	-0.113508	85.7033	-0.103662	85.7126	-0.147485
85.7564	0.0961385	85.7518	0.0171923	85.7279	-0.113385	85.7194	-0.103585	85.7293	-0.147369
85.7731	0.0962308	85.7684	0.0172692	85.7451	-0.113285	85.7366	-0.103523	85.7465	-0.147246
85.7886	0.0963231	85.7853	0.0173154	85.761	-0.113177	85.7533	-0.103454	85.7632	-0.1471
85.8134	0.0964692	85.81	0.0174	85.7872	-0.113008	85.7783	-0.103323	85.7882	-0.146892
85.8374	0.0966615	85.8342	0.0174692	85.8114	-0.112862	85.8024	-0.103208	85.8122	-0.1467
85.8556	0.0967769	85.8515	0.0175462	85.8275	-0.112777	85.8199	-0.103185	85.8283	-0.146554
85.872	0.0968538	85.8684	0.0176077	85.845	-0.112731	85.8372	-0.103185	85.8456	-0.1464
85.8894	0.0969231	85.8846	0.0176385	85.862	-0.112669	85.8538	-0.103154	85.8626	-0.146254
85.9055	0.0969846	85.901	0.0177	85.8789	-0.112577	85.8714	-0.103085	85.8784	-0.146092
85.9306	0.0970846	85.9264	0.0178	85.9034	-0.112462	85.8957	-0.102915	85.9044	-0.145915
85.9563	0.0971846	85.9523	0.0179615	85.9287	-0.112323	85.9198	-0.102754	85.9295	-0.145715
85.9722	0.0972615	85.9682	0.0180462	85.9455	-0.112254	85.9366	-0.102685	85.9462	-0.145623
85.9892	0.0973231	85.9849	0.0181	85.9617	-0.112192	85.9533	-0.102608	85.9636	-0.145546
86.0049	0.0973846	86.0014	0.0181385	85.9794	-0.112138	85.9711	-0.102538	85.9801	-0.145477
86.0306	0.0975077	86.0262	0.0181923	86.0042	-0.112077	85.9951	-0.1024	86.005	-0.1453
86.0563	0.0976615	86.0515	0.0182385	86.029	-0.111931	86.0198	-0.102292	86.0294	-0.145062
86.072	0.0977538	86.0689	0.0182846	86.0456	-0.111823	86.0363	-0.102262	86.0467	-0.144885
86.0886	0.0978538	86.0852	0.0183462	86.0621	-0.1117	86.0543	-0.102246	86.0635	-0.144731
86.1059	0.0979615	86.1017	0.0184308	86.0782	-0.111608	86.0706	-0.1022	86.0799	-0.144592
86.1218	0.0980538	86.1182	0.0184769	86.0953	-0.111538	86.0874	-0.102085	86.0974	-0.144462
86.1468	0.0982462	86.1436	0.0185231	86.1206	-0.111454	86.1121	-0.101854	86.1218	-0.144254
86.1724	0.0984	86.1693	0.0186308	86.1462	-0.111338	86.1377	-0.101692	86.1464	-0.144054
86.1885	0.0984538	86.1858	0.0187462	86.1627	-0.111246	86.1531	-0.101646	86.1624	-0.143931
86.2064	0.0984923	86.2019	0.0188615	86.1793	-0.111146	86.171	-0.101569	86.18	-0.143815
86.2225	0.0985077	86.2184	0.0189308	86.196	-0.111077	86.1879	-0.101515	86.1964	-0.143685
86.2471	0.0986154	86.2433	0.0190231	86.2212	-0.111015	86.2122	-0.101454	86.2221	-0.143462
86.2724	0.0988	86.2671	0.0191308	86.2462	-0.110923	86.2376	-0.1014	86.2467	-0.143277
86.2892	0.0989231	86.2847	0.0192077	86.2629	-0.110823	86.2537	-0.101308	86.2634	-0.143169
86.3063	0.0990538	86.3019	0.0192692	86.2798	-0.110762	86.2706	-0.101185	86.2804	-0.143046
86.3228	0.0991692	86.3184	0.0193308	86.2965	-0.1107	86.2874	-0.101069	86.2965	-0.142908
86.3392	0.0992308	86.3358	0.0194	86.3131	-0.110615	86.3036	-0.100985	86.3134	-0.142785
86.3644	0.0992923	86.36	0.0195154	86.3374	-0.110454	86.3296	-0.100877	86.339	-0.142662
86.3896	0.0993154	86.3853	0.0196385	86.3629	-0.110292	86.3535	-0.100785	86.3638	-0.142554
86.4061	0.0993077	86.4015	0.0196846	86.3796	-0.110215	86.3711	-0.100746	86.3809	-0.142454
86.4235	0.0993231	86.4186	0.0197	86.3959	-0.110154	86.3878	-0.100731	86.3974	-0.142277
86.44	0.0993923	86.4352	0.0197615	86.4131	-0.110123	86.4045	-0.100692	86.4138	-0.142062
86.465	0.0995692	86.4602	0.0198385	86.4379	-0.110062	86.4299	-0.100562	86.4385	-0.141823
86.4901	0.0997385	86.4858	0.0199462	86.4637	-0.109923	86.4541	-0.100369	86.4644	-0.141631
86.5068	0.0998231	86.5028	0.0199923	86.4794	-0.1098	86.4706	-0.100269	86.4805	-0.141515
86.5226	0.0999385	86.5193	0.0200462	86.4968	-0.109692	86.4877	-0.1002	86.497	-0.141362
86.5397	0.100077	86.5348	0.0201231	86.5133	-0.109654	86.5049	-0.100146	86.5131	-0.141254
86.5566	0.100169	86.5522	0.0202	86.5303	-0.109615	86.5212	-0.100092	86.5303	-0.141146
86.5816	0.100254	86.577	0.0203692	86.5551	-0.109508	86.5466	-0.0999769	86.556	-0.140915
86.6063	0.100338	86.6014	0.0205077	86.5796	-0.109331	86.5702	-0.0998692	86.5806	-0.140592
86.6235	0.100408	86.6185	0.0206154	86.5956	-0.109238	86.5876	-0.0998308	86.5969	-0.140408
86.6399	0.100508	86.6356	0.0206769	86.6138	-0.109162	86.6046	-0.0997615	86.6128	-0.140285
86.6568	0.100592	86.6518	0.0207538	86.6301	-0.109038	86.622	-0.0996923	86.6307	-0.140185
86.6818	0.100692	86.6774	0.0208308	86.6547	-0.108777	86.6465	-0.0995538	86.6554	-0.140031
86.7068	0.1008	86.7022	0.0208692	86.6792	-0.108554	86.6712	-0.0994154	86.6809	-0.139846
86.7242	0.1009	86.7187	0.0209462	86.696	-0.1085	86.6877	-0.0993154	86.6984	-0.139692
86.7393	0.101008	86.7354	0.0210077	86.7134	-0.108477	86.7035	-0.0991923	86.7144	-0.139523
86.7562	0.101131	86.7508	0.0210769	86.7306	-0.108415	86.7213	-0.0991154	86.7297	-0.139354
86.7733	0.101223	86.7686	0.0211615	86.7468	-0.1083	86.7383	-0.0990923	86.7472	-0.139177
86.7986	0.101362	86.794	0.0212923	86.7716	-0.108092	86.764	-0.0990846	86.7724	-0.139
86.8238	0.101485	86.8185	0.0214692	86.7963	-0.1079	86.7882	-0.0990154	86.7976	-0.1389
86.8401	0.101554	86.8357	0.0215462	86.8124	-0.1078	86.8055	-0.0989231	86.814	-0.138831
86.8568	0.101608	86.8519	0.0215923	86.8289	-0.107731	86.8216	-0.0988385	86.8313	-0.138723
86.8732	0.101662	86.8689	0.0216231	86.8464	-0.107677	86.8385	-0.0987538	86.848	-0.138569
86.8984	0.101746	86.8937	0.0217154	86.8722	-0.1076	86.8636	-0.0987	86.8724	-0.138346
86.9234	0.101777	86.9196	0.0218769	86.8971	-0.107508	86.8887	-0.0986308	86.8983	-0.138154
86.9402	0.101823	86.9359	0.0220231	86.9135	-0.107438	86.9051	-0.0985462	86.9141	-0.138008
86.9571	0.101915	86.9512	0.0221692	86.9302	-0.107362	86.9222	-0.0984077	86.931	-0.137838
86.9734	0.102008	86.9682	0.0222692	86.9461	-0.107269	86.9385	-0.0982769	86.948	-0.137685
86.9906	0.102077	86.9854	0.0223308	86.9633	-0.107162	86.955	-0.0981769	86.9643	-0.137569
87.0163	0.102185	87.0104	0.0223923	86.9887	-0.106992	86.9803	-0.0981231	86.9897	-0.137377
87.0408	0.102323	87.036	0.0224846	87.014	-0.1068	87.006	-0.0980846	87.0148	-0.137162
87.0574	0.102438	87.0532	0.0226077	87.0295	-0.106662	87.0222	-0.0980077	87.0314	-0.137008
87.0726	0.102523	87.0692	0.0227231	87.0471	-0.106569	87.0391	-0.0978692	87.0481	-0.136854
87.0906	0.102608	87.0854	0.0228462	87.0636	-0.106546	87.056	-0.0977077	87.0645	-0.136746
87.1154	0.102723	87.1108	0.0229692	87.089	-0.106492	87.0799	-0.0975615	87.0892	-0.136608
87.1405	0.102885	87.1362	0.0230769	87.1136	-0.106331	87.1055	-0.0974385	87.115	-0.136485
87.1577	0.102954	87.1522	0.0231462	87.13	-0.106192	87.1226	-0.0973846	87.1316	-0.136362
87.1736	0.102969	87.1688	0.0232308	87.1466	-0.106092	87.1395	-0.0973385	87.1489	-0.136223
87.1914	0.102962	87.1856	0.0233308	87.1646	-0.106	87.1562	-0.0972923	87.1638	-0.136085
87.2079	0.102985	87.203	0.0234308	87.1801	-0.105908	87.1722	-0.0972	87.1814	-0.135946
87.233	0.103162	87.2273	0.0235385	87.2056	-0.105777	87.1966	-0.0970615	87.2067	-0.135769
87.2573	0.103354	87.2531	0.0235846	87.2308	-0.105646	87.2226	-0.0969231	87.2316	-0.135631
87.2746	0.103477	87.2701	0.0236308	87.2476	-0.105562	87.2396	-0.0968846	87.2488	-0.135515
87.2914	0.103562	87.2862	0.0237308	87.2636	-0.105477	87.2557	-0.0968385	87.2653	-0.135362
87.3071	0.103685	87.3028	0.0238615	87.2814	-0.105377	87.273	-0.0967769	87.2813	-0.135185
87.3324	0.103869	87.3275	0.024	87.3062	-0.105262	87.298	-0.0966615	87.307	-0.134946
87.3571	0.103962	87.3527	0.0240615	87.331	-0.105138	87.3226	-0.0965154	87.3313	-0.134785
87.3742	0.103977	87.3691	0.0240923	87.3478	-0.105054	87.3388	-0.0964231	87.348	-0.134677
87.3917	0.103969	87.3864	0.0241615	87.3641	-0.104992	87.3563	-0.0963846	87.3648	-0.134554
87.4082	0.104	87.4026	0.0242769	87.3819	-0.104908	87.3725	-0.0963385	87.3822	-0.134446
87.4253	0.104069	87.4193	0.0244077	87.3976	-0.104785	87.3896	-0.0962615	87.3988	-0.134362
87.4495	0.1042	87.4442	0.0245692	87.4225	-0.1046	87.4145	-0.0961231	87.4246	-0.134223
87.4746	0.1043	87.4708	0.0247385	87.448	-0.104431	87.4401	-0.0960154	87.4488	-0.134038
87.4914	0.104338	87.4858	0.0248462	87.4643	-0.104354	87.4562	-0.0960154	87.4651	-0.133862
87.5082	0.104408	87.5022	0.0249538	87.4805	-0.104292	87.4737	-0.0960154	87.482	-0.133715
87.5249	0.104485	87.52	0.0250385	87.4975	-0.104231	87.4903	-0.096	87.4986	-0.1336
87.5498	0.104623	87.5445	0.0251462	87.523	-0.104123	87.5152	-0.0958308	87.5236	-0.133385
87.5752	0.104715	87.5698	0.0252923	87.5478	-0.103931	87.5394	-0.0956308	87.5478	-0.133185
87.5918	0.104792	87.5856	0.0253769	87.5646	-0.103823	87.5555	-0.0955385	87.5655	-0.133031
87.6082	0.104854	87.6017	0.0254769	87.5808	-0.103762	87.5737	-0.0954538	87.5824	-0.132892
87.6244	0.104908	87.6193	0.0255154	87.5985	-0.103715	87.5902	-0.0954154	87.5995	-0.132777
87.6416	0.104892	87.6358	0.0255692	87.6145	-0.103654	87.606	-0.0953615	87.6162	-0.132646
87.6671	0.104915	87.661	0.0256615	87.6391	-0.103485	87.6315	-0.0953	87.6406	-0.132485
87.6918	0.1051	87.6858	0.0257615	87.664	-0.103254	87.6567	-0.0952077	87.6658	-0.132269
87.7069	0.105331	87.7028	0.0258538	87.6798	-0.103131	87.6725	-0.0950923	87.6812	-0.132146
87.7244	0.105477	87.7189	0.0259538	87.6974	-0.103031	87.6899	-0.0949692	87.6986	-0.132054
87.7412	0.105531	87.7358	0.0260308	87.7143	-0.102969	87.7062	-0.0948615	87.7156	-0.131954
87.7668	0.105646	87.761	0.0261308	87.74	-0.102877	87.7312	-0.0947615	87.7403	-0.131746
87.7914	0.105746	87.7859	0.0262154	87.7646	-0.102754	87.7573	-0.0946615	87.766	-0.1315
87.8088	0.105785	87.8028	0.0263	87.7808	-0.102669	87.7731	-0.0946154	87.7817	-0.131346
87.8248	0.105831	87.8198	0.0264231	87.7974	-0.102569	87.7897	-0.0945385	87.799	-0.131192
87.8419	0.105869	87.8355	0.0265615	87.815	-0.102477	87.807	-0.0944615	87.8151	-0.131031
87.8578	0.105915	87.852	0.0266538	87.8312	-0.1024	87.823	-0.0944	87.8315	-0.130869
87.8838	0.106046	87.8781	0.0266769	87.8568	-0.102385	87.8482	-0.0943385	87.8578	-0.130623
87.9085	0.106185	87.9032	0.0266769	87.8814	-0.102408	87.8738	-0.0942462	87.8817	-0.130431
87.9244	0.106262	87.92	0.0267462	87.8984	-0.102346	87.8898	-0.0941692	87.899	-0.130323
87.9413	0.106277	87.9359	0.0268846	87.9147	-0.102192	87.9065	-0.0940769	87.9154	-0.130231
87.9591	0.1063	87.9523	0.0270308	87.932	-0.101992	87.9236	-0.0940077	87.9328	-0.130138
87.9839	0.106369	87.9774	0.0271538	87.9559	-0.101808	87.9484	-0.0939538	87.9581	-0.129946
88.0081	0.106508	88.0038	0.0272769	87.9813	-0.1017	87.9748	-0.0939077	87.9836	-0.129754
88.0254	0.106592	88.0199	0.0274077	87.9989	-0.101631	87.9898	-0.0938385	87.9998	-0.129631
88.0422	0.106669	88.0359	0.0275385	88.0154	-0.101515	88.0081	-0.0937385	88.016	-0.129469
88.0592	0.106731	88.0518	0.0276231	88.0321	-0.1014	88.0241	-0.0936231	88.0332	-0.129323
88.0754	0.106769	88.0693	0.0276615	88.0478	-0.101308	88.0403	-0.0935385	88.0493	-0.129177
88.101	0.1068	88.0948	0.0277	88.0737	-0.101154	88.0655	-0.0933692	88.0744	-0.128985
88.1259	0.106885	88.1201	0.0277538	88.0979	-0.100977	88.0895	-0.0932846	88.1004	-0.128831
88.1422	0.106977	88.1363	0.0278077	88.1151	-0.100846	88.1071	-0.0932462	88.1165	-0.128746
88.1592	0.107077	88.1531	0.0278615	88.131	-0.100746	88.1251	-0.0932615	88.1334	-0.128646
88.1759	0.107146	88.1706	0.0279231	88.1487	-0.100662	88.1414	-0.0932769	88.15	-0.128531
88.2009	0.107231	88.1948	0.0280538	88.1739	-0.100523	88.1666	-0.0932385	88.1751	-0.128315
88.2266	0.1073	88.2194	0.0282154	88.1987	-0.100423	88.1917	-0.0931692	88.1997	-0.1281
88.2429	0.107346	88.2359	0.0283154	88.2158	-0.100362	88.2075	-0.0930846	88.2161	-0.127954
88.2602	0.107423	88.2524	0.0284308	88.2324	-0.100308	88.2234	-0.093	88.2339	-0.127831
88.2763	0.107531	88.2703	0.0285154	88.2492	-0.100238	88.2405	-0.0929154	88.2501	-0.127769
88.293	0.107638	88.2864	0.0285769	88.2653	-0.100162	88.2574	-0.0928385	88.2673	-0.127708
88.3176	0.107731	88.3124	0.0286462	88.2899	-0.0999923	88.283	-0.0927462	88.2922	-0.127531
88.3427	0.107838	88.3374	0.0287308	88.3144	-0.0997615	88.3082	-0.0926154	88.3162	-0.127323
88.3586	0.107931	88.3535	0.0287923	88.3312	-0.0996154	88.3245	-0.0925385	88.3331	-0.127177
88.376	0.107992	88.3696	0.0288462	88.3486	-0.0995154	88.3418	-0.0924615	88.3505	-0.127062
88.3935	0.108023	88.3872	0.0289308	88.3648	-0.0994462	88.3582	-0.0923923	88.3671	-0.126985
88.419	0.108054	88.4118	0.0290615	88.391	-0.0993385	88.3829	-0.0922769	88.3927	-0.126808
88.4438	0.1082	88.4375	0.0291615	88.4155	-0.0992385	88.4078	-0.0921538	88.4174	-0.126631
88.4596	0.108269	88.4537	0.0292231	88.4325	-0.0991769	88.4247	-0.0920769	88.4344	-0.126515
88.4759	0.108315	88.4703	0.0292923	88.4494	-0.0991154	88.4408	-0.0920077	88.4512	-0.126408
88.4937	0.108331	88.4874	0.0293692	88.4657	-0.0990769	88.458	-0.0918923	88.468	-0.126308
88.5099	0.108338	88.5038	0.0294615	88.4821	-0.0990231	88.4739	-0.0917923	88.4845	-0.126169
88.5354	0.108408	88.529	0.0295692	88.5079	-0.0989	88.4996	-0.0917462	88.5088	-0.125908
88.5604	0.108515	88.5534	0.0296923	88.5325	-0.0987154	88.5255	-0.0917462	88.5337	-0.125685
88.5767	0.108569	88.5698	0.0297846	88.5485	-0.0984769	88.5422	-0.0916923	88.5513	-0.125585
88.5935	0.108608	88.5866	0.0299077	88.5656	-0.0983	88.5578	-0.0915769	88.5678	-0.125523
88.6107	0.108662	88.6038	0.0300385	88.582	-0.0981846	88.5745	-0.0914462	88.5854	-0.125462
88.6355	0.108762	88.6286	0.0301462	88.6081	-0.0981077	88.5995	-0.0913385	88.6097	-0.125262
88.661	0.108823	88.6542	0.0301923	88.633	-0.0980692	88.6248	-0.0913	88.6336	-0.124954
88.6765	0.108831	88.671	0.0302462	88.6498	-0.0980154	88.6421	-0.0912538	88.6505	-0.124785
88.6932	0.1089	88.6863	0.0303231	88.6665	-0.0979538	88.6587	-0.0912077	88.667	-0.124638
88.7102	0.109008	88.7034	0.0304154	88.6828	-0.0978615	88.6763	-0.0911308	88.6843	-0.124531
88.7269	0.109123	88.7205	0.0305308	88.6998	-0.0977692	88.6928	-0.0910385	88.7	-0.124431
88.7519	0.109246	88.7448	0.0307231	88.7245	-0.0975846	88.7164	-0.0909308	88.7257	-0.124262
88.7766	0.109292	88.77	0.0308308	88.7488	-0.0973923	88.7425	-0.0908	88.7512	-0.124069
88.7931	0.109331	88.7868	0.0308308	88.7656	-0.0972769	88.7577	-0.0907077	88.7675	-0.123923
88.8108	0.109369	88.804	0.0308385	88.7824	-0.0971769	88.775	-0.0905308	88.785	-0.123792
88.8275	0.109415	88.8206	0.0308846	88.7991	-0.0970615	88.792	-0.0904385	88.801	-0.123669
88.852	0.109508	88.8457	0.0310385	88.824	-0.0969538	88.8169	-0.0903692	88.8256	-0.123392
88.8766	0.109554	88.8704	0.0311615	88.85	-0.0968769	88.8423	-0.0903692	88.8503	-0.123146
88.8946	0.109569	88.8874	0.0312462	88.8672	-0.0968077	88.8586	-0.0903308	88.868	-0.123031
88.9116	0.109569	88.9043	0.0313154	88.8824	-0.0967231	88.8756	-0.0902	88.8836	-0.122954
88.9284	0.109638	88.9208	0.0313769	88.8991	-0.0966615	88.8918	-0.0900692	88.9014	-0.122862
88.9442	0.109738	88.9372	0.0314692	88.9162	-0.0965923	88.9085	-0.0899692	88.9189	-0.122731
88.9693	0.109854	88.9624	0.0316154	88.9416	-0.0964462	88.9339	-0.0898615	88.9434	-0.122515
88.9945	0.109915	88.9872	0.0318077	88.9662	-0.0962462	88.9582	-0.0897769	88.9684	-0.1223
89.0114	0.109946	89.0038	0.0319154	88.9826	-0.0961462	88.9752	-0.0897077	88.9848	-0.122215
89.0272	0.11	89.0201	0.0320154	88.9994	-0.0960538	88.9919	-0.0896692	89.0013	-0.122123
89.0452	0.110062	89.0376	0.0321	89.0174	-0.0959615	89.0086	-0.0896308	89.0184	-0.122023
89.07	0.110138	89.0628	0.0321308	89.0418	-0.0958154	89.0333	-0.0895692	89.0434	-0.121831
89.0944	0.110238	89.0884	0.0321692	89.0663	-0.0956846	89.0594	-0.0894538	89.0688	-0.121577
89.1113	0.110315	89.104	0.0322462	89.0831	-0.0955846	89.0753	-0.0893154	89.0851	-0.121438
89.1279	0.110385	89.1204	0.0323692	89.0997	-0.0954538	89.0927	-0.0892077	89.1024	-0.121346
89.1445	0.110469	89.1372	0.0324923	89.1162	-0.0953538	89.1086	-0.0891308	89.1186	-0.121285
89.1614	0.110546	89.154	0.0325692	89.1331	-0.0953	89.1266	-0.0891	89.1363	-0.121177
89.1862	0.110608	89.1799	0.0326538	89.1589	-0.0952385	89.1509	-0.0890615	89.1604	-0.120938
89.2115	0.110608	89.205	0.0327308	89.1842	-0.0951308	89.1763	-0.0889385	89.1853	-0.120654
89.2284	0.110608	89.2218	0.0327923	89.201	-0.0950077	89.1928	-0.0888154	89.2019	-0.1205
89.2456	0.110669	89.2378	0.0328615	89.2179	-0.0948923	89.209	-0.0886846	89.2178	-0.120346
89.262	0.110738	89.2542	0.0329846	89.2341	-0.0948231	89.2258	-0.0885615	89.2348	-0.120215
89.287	0.110854	89.279	0.0331846	89.259	-0.0947538	89.2511	-0.0884615	89.2602	-0.120023
89.3109	0.1109	89.3047	0.0333615	89.2839	-0.0946769	89.2766	-0.0883846	89.2859	-0.119831
89.3294	0.110938	89.3216	0.0334231	89.3007	-0.0946154	89.2923	-0.0883385	89.302	-0.119692
89.3452	0.110954	89.3385	0.0334385	89.317	-0.0945538	89.3093	-0.0882846	89.3186	-0.119554
89.3619	0.110985	89.3544	0.0334923	89.3342	-0.0945	89.3257	-0.0882154	89.3349	-0.119423
89.3786	0.111031	89.3718	0.0335692	89.3507	-0.0944538	89.3423	-0.0881231	89.3523	-0.119308
[truncated: 5,611 more rows]

## Sheet: Fig. 6d
	Free enzyme	Condition	IPA	ACN	70°C	80°C	90°C	Trypsin	Storage
		Residual activity/%	44.2	33.7	92.3	78.9	54	18	58.2
			32.5	38	82.4	66.4	59.6	30.2	43.1
			46.8	26.8	94.5	74.7	40.1	0.8	66.2
		Mean	41.1667	32.8333	89.7333	73.3333	51.2333	16.3333	55.8333
		SEM	6.2195	4.61327	5.26266	5.1938	8.1977	12.0602	9.57787
	EAG	Condition	IPA	ACN	70°C	80°C	90°C	Trypsin	Storage
		Residual activity/%	65.6	60	96.3	81.9	71.4	73.8	92.1
			65.7	56.2	95.6	93.8	86.4	83.4	97.3
			74.6	69.1	91.1	80.1	68.4	66.5	88
		Mean	68.6333	61.7667	94.3333	85.2667	75.4	74.5667	92.4667
		SEM	4.21927	5.41254	2.3041	6.07856	7.87401	6.92066	3.80555

## Sheet: Fig. 6f
	Intensity/ a.u.
Binding Energy/eV	TbSADH	E_Mg	E_Hmtz	EAG
1052.08	9618.45	17097.7	10588.8	10795.7
1051.98	9772.54	17186.3	10677.8	10565.1
1051.88	9568.38	17200.9	10605.9	10720.5
1051.78	9627.3	17619.4	10813.1	10710.2
1051.68	9616.44	17238.6	10755.5	10616.8
1051.58	9688.64	17155.7	10649.8	10811
1051.48	9698.43	17292.3	10741.3	10767.3
1051.38	9566.78	17464	10867	10816.1
1051.28	9694.44	17153.9	10827.4	10710.1
1051.18	9907.72	17159.9	10786.8	10864
1051.08	9541.52	17039.3	10807.9	10612.7
1050.98	9664.94	17118.5	10558.1	10690.1
1050.88	9613.4	17009.6	10756.2	10761.6
1050.78	9729.52	17351.1	10771.3	10692
1050.68	9586.42	17264	10804.3	10587.1
1050.58	9653.24	17009.8	10544.8	10644
1050.48	9835.4	17319	10694.5	10755.4
1050.38	9821.08	17407	10700.7	10816.6
1050.28	9683.59	17343.4	10832.5	10667.9
1050.18	9619.39	17195.1	10881.3	10820.3
1050.08	9839.83	17321	10645.6	10656.3
1049.98	9819.33	17314.8	10588.5	10696.1
1049.88	9636.61	17396.8	10792	10935.2
1049.78	9850.3	17178.3	10598.8	10777.9
1049.68	9739.62	17105	10690	10856.8
1049.58	9696.34	17277.9	10808.8	10714
1049.48	9532.07	17256.3	10948.7	10773.9
1049.38	9686.67	17146.3	10720.8	10820.2
1049.28	9710.73	17370.1	10622.4	11031.4
1049.18	9720.72	17376.1	10898	10762.2
1049.08	9574.01	17280.9	11004.2	10611.9
1048.98	9730.51	17228.7	10843	10838.1
1048.88	9608.42	17255.1	10871.2	10635.7
1048.78	9608.45	17230.7	10953.1	10754.4
1048.68	9735.18	17123.1	10810.6	10732.5
1048.58	9769.64	17038.1	10900.1	10568.4
1048.48	9706.9	17418.6	10849.8	10742.9
1048.38	9752.01	17349.2	10812.1	10964.9
1048.28	9708.34	17299.6	10832.4	10882.9
1048.18	9692.17	17281.8	10860	10765.2
1048.08	9775.81	17274	10747.7	10889.1
1047.98	9777.21	17353.6	10906.2	10793.2
1047.88	9681.49	17219.8	10744.7	10960.9
1047.78	9624.21	17302.2	10868.8	10903.5
1047.68	9782.77	17118.5	11015.8	10755
1047.58	9799.6	17088.5	10964.3	10794.5
1047.48	9869.87	17430.9	10880.4	10843.9
1047.38	9851.52	17262.9	10972.1	10751.9
1047.28	9740.55	17433.7	10873.3	10913.2
1047.18	9740.9	17544.4	11004.7	10755.6
1047.08	9509.49	17169	10958.1	10771.3
1046.98	9908.77	17202.6	11044.3	10960.7
1046.88	9781.43	17304	11039.3	11033.8
1046.78	9934.42	17229.6	10988.7	10958
1046.68	9989.88	17238	11015.2	11001.6
1046.58	9752.96	17215.7	10870.7	10841.5
1046.48	9713.25	17125.2	10848.2	10942.4
1046.38	9887.93	17186.6	11200.9	10975
1046.28	9917.33	17454.7	11411.4	10937.7
1046.18	9829.75	17386.9	11157.7	11139.1
1046.08	9810.36	17262.9	11007.3	11056.2
1045.98	9853.43	17467.2	11247	11229.2
1045.88	9831.47	17259.8	11278.4	11154.7
1045.78	9778.49	17397.6	11235.1	11165.8
1045.68	9766.65	17050	11325.8	10990.9
1045.58	9632.94	17330.9	11366.3	11322.7
1045.48	9698.04	17432.9	11408.2	11389.5
1045.38	9692.36	16936.4	11448.9	11401.2
1045.28	9661.08	17267.5	11527.8	11491.9
1045.18	9615.05	17508.4	11626.8	11560.4
1045.08	9734.57	17394	11539.8	11698.9
1044.98	9869.95	17375	11677	11699.5
1044.88	9796.39	17280.3	11730.9	11726.2
1044.78	9773.85	17206.3	11557.8	11826.7
1044.68	9843.33	17344.6	11770.3	11596.8
1044.58	9758.88	17364.9	11678.9	11805.2
1044.48	9752.19	17258.5	11652.1	11822.1
1044.38	9978.65	17488.4	11644.4	11607.4
1044.28	9971.56	17305.1	11711.5	11461.8
1044.18	9661.96	17313.7	11448.3	11441.7
1044.08	9741.8	17249.1	11459.3	11639.1
1043.98	9768.52	17279.4	11332.4	11258.9
1043.88	9799.1	17537.5	11304.6	11411.8
1043.78	9911.26	17135.5	11241.5	11312.4
1043.68	9762.04	17384.5	11221.6	11034.8
1043.58	9966.29	17412.4	11180.4	11162.3
1043.48	9879.16	17362	11006.6	11072
1043.38	9950.52	17295.8	10903.9	10883.4
1043.28	9676.74	17308	10925	10869.7
1043.18	9969.28	17337.2	11029.9	11023.7
1043.08	9928.63	17297.5	11144.3	11162
1042.98	9897.76	17425.1	10942.1	11112.7
1042.88	9903.04	17370.9	10715.6	10990.7
1042.78	9890.8	17173.9	10770.6	10910.5
1042.68	9863.35	17137.4	10814.4	10926.6
1042.58	9937.38	17296.2	10916	10880.3
1042.48	9851.46	17117	10798.7	10917.1
1042.38	9877.28	17431.5	10772.6	11003
1042.28	9859.76	17268	10743.7	11047.1
1042.18	10039	17665.8	10964	10832.3
1042.08	9879.02	17450.8	10743.9	10790.2
1041.98	9841.06	17126.5	10817.7	10993.6
1041.88	9968.78	17305.3	10992.9	10938.4
1041.78	10028.5	17176.8	11019.6	10819.9
1041.68	9899.07	17513.9	10774.5	10927.5
1041.58	9968.11	17476.1	10695.1	10851.8
1041.48	9927.77	17489.9	10835.2	10847.8
1041.38	9929.32	17221.6	10869.8	10804
1041.28	9785.78	17464.7	10792.5	10623.9
1041.18	9841.6	17642.2	10868	10926.1
1041.08	9940.1	17274.9	11043.8	10918.1
1040.98	9839.65	17551.8	10809.2	10802.5
1040.88	9790.63	17385.5	10984.7	10840.9
1040.78	9933.14	17407.5	11043.9	10945.2
1040.68	9871.83	17435.6	10695.2	10761.9
1040.58	9993.28	17401.2	10834.3	10780.3
1040.48	9853.02	17355.9	10979.4	10865.3
1040.38	9861.01	17314.3	10941.1	10805.4
1040.28	9821.18	17295.2	10798.6	10977.1
1040.18	9886.27	17452	10897.6	11062.4
1040.08	9940.3	17376.8	10742.7	10793.7
1039.98	9838.96	17239.8	10849.5	10676.7
1039.88	10044.2	17608.5	10825.3	10822.9
1039.78	10037.2	17554.9	10953.6	10861.4
1039.68	9924.29	17506.8	10801.1	10934.6
1039.58	9790.32	17537.2	10824.4	10949.1
1039.48	9982.44	17587.9	11000.3	10757.5
1039.38	10008.7	17335.1	11020.7	11006.8
1039.28	9916.48	17206.8	10899.5	11050.6
1039.18	9938.32	17515.3	10974.7	10795.3
1039.08	10137.1	17377.2	10805	10969.3
1038.98	9789.31	17276.3	10850.8	11092.7
1038.88	9926.09	17478.2	10798.8	10958.2
1038.78	9916.84	17638.9	10700.2	10914.7
1038.68	9923.81	17398.1	10888.2	10803.7
1038.58	9971.95	17317.7	11078.9	10941.9
1038.48	10100.3	17461.3	10871.1	10919.5
1038.38	9918.05	17262.1	10837.5	10937.1
1038.28	9932.96	17532.9	10947	10794.5
1038.18	9907.68	17483.5	10859.5	10773.2
1038.08	10085.6	17378.7	10802.2	10919.4
1037.98	9951.2	17285.5	10909.7	10753.1
1037.88	10037	17516.4	10946	10740.1
1037.78	9748.7	17066.6	11085.6	10837.8
1037.68	9901.4	17254.2	10982.4	10791.4
1037.58	10012.1	17408.4	10914.9	10882.5
1037.48	9858.09	17598.8	10813.5	10794.5
1037.38	9746.66	17456.6	10945.3	10861.6
1037.28	9934.19	17428.7	11003.8	10690.4
1037.18	10012.2	17636.5	10904.9	10959.7
1037.08	10115.9	17397.8	10794.4	10927.7
1036.98	10150.3	17697.5	11019	10863.8
1036.88	9847.84	17437.8	10854.6	10951.2
1036.78	10153.8	17381.4	10882.6	10840.4
1036.68	9919.05	17477.8	10876	10675.6
1036.58	9996.92	17354.5	10933.7	10763.2
1036.48	10135.2	17229	11085.5	10962.9
1036.38	9964.09	17371	10820.1	10786.4
1036.28	9910.19	17495.2	10677.7	10813.1
1036.18	9950.63	17311.6	10904.1	10886.5
1036.08	9977.01	17494.9	10859.7	10881.3
1035.98	10119.3	17412.2	10891.9	11082.8
1035.88	10062.8	17655.7	10757.7	11021.5
1035.78	10076.4	17699.5	11001.8	10973.7
1035.68	10062.1	17532.8	10794.2	10929.7
1035.58	10184.2	17560.2	10986.3	10889.6
1035.48	10112.7	17470	10809.5	10965.3
1035.38	10079	17309.8	10883.2	10919.9
1035.28	9970.53	17222.2	10810.6	10986.6
1035.18	9810.42	17592.9	11012.9	10975.4
1035.08	10071.9	17466.8	11017.1	10947.6
1034.98	10053.3	17594.8	10959.9	10951.8
1034.88	10036.9	17333.5	10706.5	10978.7
1034.78	10127	17319.5	10771.3	10656.9
1034.68	10080.6	17492.4	10922.5	10886.1
1034.58	9993.91	17835.4	10804.1	10840.8
1034.48	9995.33	17775.1	11053.7	10926.7
1034.38	9943.56	17758.9	10783.8	10933.1
1034.28	9958.26	17488.5	10880.5	10820.2
1034.18	10063.3	17217.2	11177	10743.4
1034.08	9974.44	17496.4	11106.3	10775.3
1033.98	9979.01	17612.3	11050	10949.6
1033.88	9988.98	17626.2	11060.4	10951
1033.78	10058.1	17622.7	10877.1	10947.5
1033.68	10184.1	17669.6	10778.3	11061.8
1033.58	9979.71	17493.3	10946.9	10819.1
1033.48	10009	17635	10832.9	10994.4
1033.38	10106.2	17327.8	10831.2	10743.9
1033.28	10152.6	17495	10956.5	10795.3
1033.18	10031.7	17703.6	10814.4	10952.3
1033.08	10091.9	17374.9	10945.1	10934.8
1032.98	10088	17630.8	10994.1	10752.6
1032.88	10124.4	17512.3	11067.9	11076.5
1032.78	10180.8	17290.5	10920.2	10958
1032.68	9982.64	17301	10950.9	10944.2
1032.58	10175.1	17655.4	10945.9	11000.5
1032.48	10096.6	17532.9	10974.8	10888.1
1032.38	10186	17424.6	10875.1	10857.3
1032.28	10184.4	17516.3	10915.7	10996.5
1032.18	10073.4	17757.8	10846.3	10918.2
1032.08	10051.6	17536.5	10931.5	11000.8
1031.98	9997.16	17746.6	10722.6	10993.4
1031.88	9994.72	17814.7	10798.2	10837.7
1031.78	10107.4	17927.8	10720.7	10785.3
1031.68	10193.6	17718.8	10923.6	10945.6
1031.58	10150.9	17336.2	10923	10951.7
1031.48	10037.6	17719.9	10784.1	10996.9
1031.38	10156.3	17474.8	10854.9	10944.9
1031.28	9935.29	17503.5	10950.4	10827.6
1031.18	10160.2	17372.9	10971.2	10928.1
1031.08	10212.4	17577	10946.5	10876.2
1030.98	10120.7	17383.3	10831.6	10912.9
1030.88	10134.7	17602.1	10997.4	11026.7
1030.78	10120.4	17423.4	11095.3	10741.2
1030.68	10069.8	17736	10803.7	10763.3
1030.58	9911.05	17564.2	10790.7	10737.3
1030.48	9984.05	17595.5	10902.9	10887.5
1030.38	10066.5	17590.4	10967.7	10863.9
1030.28	10092.3	17522.7	10816.7	10919.8
1030.18	10010.1	17677.5	10910.2	11009.2
1030.08	10010	17341.4	10855.5	11046.4
1029.98	10179.2	17659.2	11303.9	11093.4
1029.88	10059.3	17448.3	11076.7	10747.1
1029.78	10023	17609.2	10932.4	11026.1
1029.68	10074.7	17453.6	10932.9	10828.5
1029.58	10244.2	17582.1	10970.7	10951.2
1029.48	10104	17650.3	10906.6	10994.9
1029.38	10140.5	17434.9	10968.3	11030.1
1029.28	9994.84	17719	10954	11101.2
1029.18	10103.6	17774.1	10857.7	10830.5
1029.08	10203.5	17716	11062.8	10947.4
1028.98	10309.1	17639.1	11089.8	10824.1
1028.88	10122	17821	10839.2	11087.1
1028.78	10005.3	17915.7	11080.5	10934.9
1028.68	10293.4	17600.5	10958.5	10977.1
1028.58	10108.5	17677.7	10907	11180.9
1028.48	10074	17565.7	10886.1	10981.2
1028.38	10040.6	17521	10977.6	11182.8
1028.28	10108.3	17633.4	10916.2	10943.4
1028.18	10232.7	17492.9	11008.2	11088.9
1028.08	9990.6	17586.2	11031.7	11078.9
1027.98	10285.3	17676.4	11016.5	10973.9
1027.88	10176.9	17779.1	11013.7	10947
1027.78	10147.3	17702.7	11000.6	10785
1027.68	10216.6	17626.7	10888.6	11007.4
1027.58	10432.8	17740.8	10845.8	10946
1027.48	10342.7	17798.3	10968.6	11005.2
1027.38	10138.3	17598.4	11109.2	10988.1
1027.28	10236.3	17641.4	11145.5	11032.6
1027.18	10102.2	17653	11218.6	11054.5
1027.08	10168.9	17673	11095.2	10796.6
1026.98	10135.2	17707.4	11032.7	11022.6
1026.88	9993.29	17645.6	11047.8	10866
1026.78	10000.9	17730.6	11208.7	10902.5
1026.68	10143	17745.1	11107	10884
1026.58	10103.2	17806	11019.6	11015.9
1026.48	10225.2	17752.1	10958.5	11057.3
1026.38	10189.6	17613.4	11120.5	10921.8
1026.28	10062.7	17580.4	10890.3	10845
1026.18	10296.5	17718.1	11115.3	10872.7
1026.08	10475	17702	11087.8	11112
1025.98	10314	17702.9	10983.5	11089.8
1025.88	10118.5	17869.8	10896.4	10892.4
1025.78	10213.9	17785	10963.3	11165.8
1025.68	10228	17665.5	11290.6	11065.7
1025.58	10245.7	17931.8	10744.7	11129.4
1025.48	10359.8	17796.3	11045.9	11008.6
1025.38	10340.4	17718.9	11093.8	10774.2
1025.28	10181.2	17589	11322	10990.1
1025.18	10082	17623.7	11060.4	10990.8
1025.08	10257.9	17606.3	11005.5	11158
1024.98	10284.3	17771.5	11114.2	11148.1
1024.88	10255	17786.7	11010.1	11157
1024.78	10459.7	18022.1	11110.5	10853.5
1024.68	10340.6	18000	11297.4	10975.4
1024.58	10239.1	17853	11253.5	11073.1
1024.48	10214.5	17697.6	11068	11216.1
1024.38	10287.2	17555.2	11144.6	11264.4
1024.28	10401.4	17983.6	11191.7	11307
1024.18	10207.9	18007.4	11043.6	11040.8
1024.08	10232.9	17756.8	11206.2	11254.1
1023.98	10099.7	17672.1	11344	11111.5
1023.88	10277.8	17520.4	11391.7	11291.3
1023.78	10310.6	17988.7	11441.8	11393.5
1023.68	10457.7	17855.5	11196.1	11448.2
1023.58	10431.6	17807.7	11250.4	11174.4
1023.48	10411.3	17823.3	11396.6	11328.8
1023.38	10440.7	17770	11535.3	11296.7
1023.28	10318.8	17726.6	11782.7	11437.5
1023.18	10161.2	17867.5	11836.4	11356.9
1023.08	10276.3	17847.2	11659	11506.1
1022.98	10453.4	17855.2	11786.8	11663.9
1022.88	10499.7	17992.2	11807.2	11760.9
1022.78	10576.8	17927.5	11995.7	11884.8
1022.68	10171.3	18082.9	12220	11908.9
1022.58	10305.3	17904.5	12313.4	12085.8
1022.48	10392.8	17796.2	12317.9	12273.9
1022.38	10640	17952.9	12584.5	12351.9
1022.28	10261.9	17907	12649.5	12439.6
1022.18	10292.7	17761.2	12742.9	12606.2
1022.08	10424.1	18010.9	12728.3	12574.6
1021.98	10414.7	17814.7	12811.5	12679.7
1021.88	10414.8	18001.9	12847.6	12763.4
1021.78	10625.2	17837	13033.1	12870.2
1021.68	10407.8	18013.6	13106.4	12727.9
1021.58	10396.4	17904.1	12822.4	13105.6
1021.48	10301.4	18024.5	12724.6	12876
1021.38	10386.6	18073	12777.2	12896.8
1021.28	10540.8	17847.9	12722.7	12767.2
1021.18	10393.1	17813.3	12565.7	12787.2
1021.08	10340.4	18079.8	12324.9	12470.4
1020.98	10477.5	17929.2	12296.4	12388.6
1020.88	10556	17982.6	12121.7	12054.5
1020.78	10667.3	17958.8	11910.3	12092.6
1020.68	10531.6	17807.2	11947.1	12021.9
1020.58	10388.9	17937.9	11579.2	11751.1
1020.48	10459.9	17965.3	11546.1	11745.3
1020.38	10694.1	18042.2	11563.8	11590.3
1020.28	10460.5	18295.4	11481	11491.1
1020.18	10377.6	17999.3	11507.9	11794.2
1020.08	10376.7	17850.3	11479.2	11391.9
1019.98	10407.8	17977.9	11344.4	11432.6
1019.88	10447.5	18194.7	11241.2	11566.3
1019.78	10424.5	17993.9	11392	11516.3
1019.68	10626.3	17921.5	11363.1	11563.5
1019.58	10646.7	17986.4	11420.2	11421.5
1019.48	10545.4	17762.7	11270	11393.1
1019.38	10469.8	17670.6	11351.4	11269.6
1019.28	10622.7	17788.7	11270.2	11237.4
1019.18	10551.4	17913	11368.3	11509.1
1019.08	10486.4	17947	11313.3	11371.4
1018.98	10586.4	18019.5	11020.4	11328.5
1018.88	10451.5	18102.2	11206.6	11386.2
1018.78	10362.5	18205.1	11226.4	11323.7
1018.68	10427.6	18145.3	11183.1	11129.1
1018.58	10605.8	17889.9	11259.6	11122.4
1018.48	10637.1	17890.8	11081.7	11369.6
1018.38	10515.2	17993.3	11046.1	11249.3
1018.28	10666.3	18101.9	11289.3	11326.5
1018.18	10373.7	18008.5	11369.1	11570.1
1018.08	10659.7	17956.5	11376.3	11541.4
1017.98	10487.1	17969.2	11145.8	11611.7
1017.88	10548.9	17999.1	11425.2	11179
1017.78	10583.5	18138	11411.5	11374.3
1017.68	10445.2	18056.5	11299	11295.1
1017.58	10558.4	18000.6	11244.8	11213.1
1017.48	10602.3	17971	11001.3	11378.1
1017.38	10462.4	18170.7	11344.2	11277.8
1017.28	10549.1	17991.4	11252.4	11186.9
1017.18	10730.8	18057.8	11329.6	11403.8
1017.08	10621.7	17995.6	11443.7	11263.5
1016.98	10595.9	18178.1	11385.8	11188
1016.88	10591.4	17992.9	11203.5	11186
1016.78	10784.7	18097.6	11144.3	11440.8
1016.68	10623.6	17927.4	11333.4	11179.9
1016.58	10438.8	18047.2	11136.3	11312.1
1016.48	10511.3	18043.9	11142.1	11082.3
1016.38	10543	17838	11013.7	11267.8
1016.28	10772.3	18092.6	11298.3	11291.8
1016.18	10699.6	18220.5	11273.9	11312.6
1016.08	10600.5	18132.5	11278.1	11428.2
1015.98	10659	18277.9	11299.1	11233.5
1015.88	10666.8	18228.2	11020.5	11202.8
1015.78	10686.4	18115.9	11178	11445.7
1015.68	10712.4	18104.8	11239.7	11255.6
1015.58	10590.9	17920.7	11214.2	11269
1015.48	10426	17984.4	11070.3	11454.1
1015.38	10440.8	17871.7	11303.5	11333.5
1015.28	10682.6	17971.9	11201.2	11351
1015.18	10850	18033.7	11280.6	11249.5
1015.08	10744.4	17884.2	11141.2	11302

## Sheet: Fig. 6j
	Hydride Transfer Distance (Å)
Time(ps)	1YKF	7XY9
40	4.16985	4.39914
80	3.65656	3.36665
120	3.68718	3.6016
160	3.93411	3.98109
200	3.92332	3.66073
240	4.01665	3.26252
280	3.56482	5.11285
320	3.59404	5.24203
360	3.14972	4.49773
400	3.80814	3.7436
440	4.74116	4.30009
480	4.02114	4.05706
520	3.87993	3.44966
560	3.74801	3.59689
600	3.89018	3.64249
640	4.33357	4.0137
680	3.82275	4.04539
720	3.69811	3.602
760	3.51396	3.57442
800	4.5216	3.59237
840	4.33401	3.50421
880	4.34565	4.1409
920	3.61051	4.06288
960	4.27849	3.44359
1000	4.00951	3.35356
1040	3.69209	3.18102
1080	4.27529	3.83718
1120	4.57648	3.30343
1160	4.30126	3.4404
1200	3.71944	3.58786
1240	3.76355	3.96463
1280	3.80995	3.87671
1320	3.83162	3.17411
1360	3.91466	3.95192
1400	4.45283	3.57398
1440	3.91267	3.68576
1480	3.74169	2.96817
1520	3.97324	3.68921
1560	4.32632	3.40326
1600	4.14923	3.81583
1640	4.54933	3.2664
1680	4.16243	3.27886
1720	3.71572	3.10293
1760	4.38935	3.35386
1800	3.49562	3.1486
1840	3.68197	3.50136
1880	4.34831	3.23153
1920	3.88249	3.26884
1960	3.99209	3.30815
2000	3.46736	3.4341
2040	4.42163	3.40413
2080	3.77302	3.33666
2120	4.04823	3.29532
2160	4.07051	3.35802
2200	4.36578	3.37366
2240	3.79267	3.49912
2280	3.74516	4.00908
2320	4.30294	4.16972
2360	4.08144	3.96538
2400	4.33178	3.41129
2440	4.65658	3.47466
2480	3.55355	3.8369
2520	4.30217	3.53736
2560	4.11002	3.37105
2600	3.88792	3.38337
2640	4.33846	3.38994
2680	4.64354	3.25903
2720	3.4578	4.04108
2760	3.91052	3.28481
2800	4.10231	3.01176
2840	3.67723	3.79753
2880	3.94436	3.08057
2920	3.96357	3.36672
2960	3.87618	3.21958
3000	4.01118	3.44257
3040	3.98779	3.69677
3080	4.02824	3.21908
3120	4.45127	3.17047
3160	4.23147	3.28862
3200	3.90572	3.62396
3240	3.94925	3.46242
3280	3.69514	4.14316
3320	4.28772	3.24549
3360	3.63673	3.00024
3400	3.98557	3.79383
3440	4.31423	3.33404
3480	3.64233	4.23931
3520	4.03612	3.78404
3560	4.60094	3.35371
3600	4.35652	3.81047
3640	4.20131	3.66903
3680	3.82402	3.237
3720	3.95338	4.17871
3760	3.53942	2.96845
3800	4.27965	3.46834
3840	3.85941	3.23424
3880	4.38332	4.00222
3920	4.0567	3.11537
3960	4.19968	3.23927
4000	3.82843	3.53618
4040	3.74394	4.04028
4080	3.58547	3.88731
4120	3.74736	3.39701
4160	3.14617	3.92587
4200	3.64076	4.20582
4240	4.13542	3.65054
4280	3.95735	4.42605
4320	3.7396	3.87637
4360	3.80198	3.35038
4400	3.8106	3.35013
4440	3.75249	3.678
4480	4.47034	3.20173
4520	3.68873	2.88489
4560	5.02538	3.38701
4600	3.86279	3.05027
4640	4.21794	3.34258
4680	3.94631	3.21261
4720	4.60931	3.42475
4760	4.84207	3.25361
4800	3.75949	3.40933
4840	3.46893	3.79333
4880	4.43003	3.50814
4920	4.11903	3.29779
4960	4.61295	3.48448
5000	3.9861	3.67321
5040	4.72547	3.4278
5080	4.55596	3.07376
5120	4.74753	3.19298
5160	4.03453	3.10429
5200	4.09483	3.15032
5240	3.95974	3.11907
5280	4.57068	3.9914
5320	4.36737	3.54637
5360	3.96745	3.17169
5400	4.5317	3.34816
5440	3.76132	4.12309
5480	4.50311	3.30317
5520	4.07286	3.63549
5560	3.83736	3.1703
5600	4.87897	3.61937
5640	4.30893	3.21684
5680	4.23881	3.1398
5720	4.08945	3.11753
5760	4.32043	3.41504
5800	3.90538	3.71231
5840	3.62414	3.26819
5880	4.3436	3.11858
5920	4.52154	3.60726
5960	4.09647	3.11627
6000	4.25443	3.4339
6040	3.76208	4.04331
6080	4.0794	4.10673
6120	3.71945	3.27592
6160	4.01212	3.29046
6200	4.24214	3.99993
6240	4.94676	3.56557
6280	4.15221	3.56899
6320	3.71749	3.10162
6360	3.74116	3.3927
6400	3.43017	3.64702
6440	4.2763	3.6489
6480	4.0151	3.22078
6520	4.05258	3.89208
6560	3.77969	3.15027
6600	4.23745	3.29116
6640	4.02348	3.03734
6680	3.8241	3.30008
6720	4.2838	3.26833
6760	3.91706	3.33108
6800	4.22035	3.71383
6840	4.62623	3.06387
6880	3.63906	3.98373
6920	3.70323	3.44392
6960	4.18188	3.70995
7000	3.78045	3.66024
7040	4.78458	3.36349
7080	3.5594	3.93592
7120	3.70761	4.00222
7160	3.7911	3.83473
7200	3.4981	3.3369
7240	3.88181	4.45594
7280	3.86136	3.71503
7320	3.89725	3.28437
7360	4.12489	3.5386
7400	4.45353	3.72898
7440	4.41267	3.54755
7480	4.37414	3.46482
7520	3.71577	3.34068
7560	3.48553	3.65383
7600	4.43864	3.39204
7640	4.19835	3.37932
7680	3.49202	4.26823
7720	4.08099	3.30187
7760	4.24236	3.78443
7800	4.01685	3.25917
7840	4.10408	3.75833
7880	3.96292	3.50846
7920	4.10659	3.15396
7960	3.6595	3.60789
8000	4.03763	3.04793
8040	4.27497	3.00661
8080	4.78141	3.19763
8120	4.50509	3.54289
8160	4.41563	3.57118
8200	4.36149	3.79175
8240	5.42903	3.35127
8280	4.63372	3.42927
8320	3.76316	3.86946
8360	3.94703	3.76352
8400	4.25382	3.60005
8440	4.14274	3.52051
8480	3.73517	3.65186
8520	4.19832	3.53554
8560	4.85322	3.09866
8600	3.9036	3.49409
8640	3.7931	2.89316
8680	4.46523	3.92223
8720	4.43795	3.76446
8760	4.1334	3.70408
8800	4.21999	3.47062
8840	4.66538	3.34925
8880	3.86764	3.50534
8920	3.58018	3.03487
8960	4.07716	3.35934
9000	4.53518	4.06151
9040	4.26484	3.19391
9080	4.17122	3.58923
9120	4.48938	3.31856
9160	4.58482	3.40868
9200	4.02218	3.09639
9240	4.59742	3.1783
9280	5.03969	3.36831
9320	4.57627	3.44398
9360	4.94838	3.79807
9400	4.45221	3.6952
9440	4.09554	3.97865
9480	4.57782	3.48186
9520	5.0397	3.5459
9560	3.6544	3.27852
9600	3.84502	3.59847
9640	4.36659	3.29908
9680	3.96186	3.44343
9720	4.21535	3.35446
9760	3.64026	3.11277
9800	3.99748	3.30099
9840	3.80328	3.2283
9880	4.16965	3.32725
9920	4.24664	4.16748
9960	4.03423	3.52393
10000	4.05555	3.56685
10040	3.88196	4.13777
10080	3.45971	3.47936
10120	4.1237	3.34627
10160	4.10589	3.60156
10200	4.30597	3.44403
10240	4.6794	3.05351
10280	4.22589	3.64131
10320	3.97378	3.46514
10360	3.99509	3.58529
10400	3.76299	3.41661
10440	4.1164	3.3026
10480	3.65709	3.24703
10520	3.64405	3.09572
10560	4.42975	2.95617
10600	3.7685	3.1846
10640	4.78568	3.20285
10680	4.26006	3.30103
10720	3.65304	3.34955
10760	4.58265	3.14036
10800	3.7022	3.27653
10840	4.00236	3.29694
10880	3.67468	3.3143
10920	4.95393	3.04239
10960	4.56818	3.56609
11000	5.07962	3.30684
11040	4.6376	4.44702
11080	4.01438	3.92368
11120	4.25934	3.89287
11160	4.67314	3.49948
11200	4.14374	3.49181
11240	4.16136	3.62381
11280	3.74173	3.65296
11320	4.32848	3.82632
11360	3.96402	3.60473
11400	4.03628	3.54007
11440	4.24253	3.74151
11480	4.04743	3.66735
11520	4.03201	3.8223
11560	3.66304	3.14565
11600	3.88888	3.33027
11640	4.20558	3.08822
11680	4.22769	3.65272
11720	4.14827	3.83314
11760	3.85568	3.66711
11800	4.31593	3.31005
11840	3.78014	3.68524
11880	3.3033	3.84498
11920	3.52379	3.74244
11960	5.19389	3.96017
12000	5.0724	3.54337
12040	5.31258	3.78003
12080	5.61031	3.79718
12120	4.95247	3.37735
12160	5.49605	3.24219
12200	5.53301	3.40358
12240	4.5096	3.8109
12280	4.9764	3.48377
12320	5.30328	3.81649
12360	5.36918	4.14245
12400	5.45133	3.58244
12440	4.89689	3.17612
12480	5.21967	3.4925
12520	4.62905	3.54361
12560	5.02416	4.05992
12600	5.11111	2.97159
12640	5.11079	4.67448
12680	5.62391	3.40459
12720	5.49337	3.08108
12760	5.51301	3.33514
12800	5.30148	3.16895
12840	5.3013	4.04906
12880	5.68699	3.34771
12920	5.65087	3.05119
12960	5.4916	3.45094
13000	5.01579	3.36665
13040	5.26182	3.11334
13080	5.17165	3.973
13120	5.0637	3.52027
13160	4.54432	3.37794
13200	5.17763	3.41638
13240	5.22987	3.645
13280	5.84136	3.83023
13320	5.20722	3.75365
13360	5.41129	4.0623
13400	5.5548	3.41966
13440	5.2212	3.52466
13480	4.2244	3.58577
13520	4.77241	3.77666
13560	4.20047	3.1972
13600	4.63137	3.61586
13640	4.41119	3.76608
13680	4.08665	3.25386
13720	4.08251	3.53303
13760	3.99331	3.4019
13800	4.3948	3.10706
13840	3.69067	3.32156
13880	4.13226	3.33318
13920	4.92179	3.42872
13960	4.39462	3.24793
14000	3.83617	3.56066
14040	4.43907	3.72768
14080	4.61516	3.8466
14120	4.51728	3.42681
14160	3.73414	3.29362
14200	4.43074	3.47663
14240	4.91176	3.68093
14280	5.07425	3.62371
14320	4.83942	3.6135
14360	5.17669	3.17881
14400	4.48041	3.64965
14440	4.12094	3.44396
14480	4.43588	3.41726
14520	4.95082	3.21327
14560	4.50216	3.33468
14600	4.14499	3.27173
14640	4.57673	3.48017
14680	4.07088	3.81931
14720	4.55599	3.44914
14760	4.43333	3.55163
14800	4.02799	4.49586
14840	4.10532	3.99294
14880	4.80842	3.6861
14920	4.48021	4.19917
14960	4.89506	3.28084
15000	4.09705	3.56079
15040	5.5897	3.27472
15080	4.41206	3.53099
15120	3.9027	3.83816
15160	5.17952	3.36002
15200	5.21421	3.78649
15240	4.09679	3.89488
15280	4.17233	3.33989
15320	3.77243	3.87785
15360	4.7128	3.55664
15400	4.08312	3.58989
15440	4.8249	3.64397
15480	3.86169	3.68749
15520	3.773	3.36044
15560	4.6948	4.05812
15600	4.2753	3.90898
15640	3.76724	3.09968
15680	4.14374	3.26596
15720	5.60711	3.38388
15760	4.13817	3.94034
15800	4.26028	3.64462
15840	4.27067	3.59559
15880	4.67862	3.20768
15920	4.50638	3.35326
15960	4.89016	3.76377
16000	4.63998	3.49453
16040	4.84099	3.73136
16080	4.15205	3.19683
16120	5.60993	3.87376
16160	4.63644	3.82885
16200	3.89539	3.57897
16240	3.88982	2.96814
16280	4.45453	3.23917
16320	4.70479	3.41133
16360	4.57806	2.94169
16400	4.11608	3.60612
16440	4.25756	3.3233
16480	4.97782	3.46623
16520	3.85683	3.3522
16560	3.81431	3.59409
16600	3.94144	3.76296
16640	4.60708	3.17042
16680	4.63365	3.43867
16720	4.78399	3.50592
16760	4.94338	3.56592
16800	4.2745	3.66146
16840	4.32907	3.35649
16880	4.3929	4.13585
16920	4.75459	3.63823
16960	4.5572	3.44626
17000	4.29257	3.58329
17040	4.11325	3.56941
17080	4.37768	3.71269
17120	4.79111	3.47205
17160	4.4806	3.39997
17200	4.47703	3.85148
17240	4.16149	3.55652
17280	4.58391	4.13015
17320	4.0936	3.92828
17360	4.5839	3.94098
17400	4.41953	3.77252
17440	4.56002	3.50021
17480	4.54121	4.10729
17520	3.86469	4.01362
17560	4.13422	3.55979
17600	4.29979	3.49966
17640	4.92745	3.49429
17680	4.06142	3.86401
17720	4.47839	3.78766
17760	4.35573	3.75338
17800	4.72632	3.61422
17840	4.95197	3.09906
17880	3.26664	4.0317
17920	3.16748	3.86479
17960	3.19205	3.79742
18000	3.98413	5.30485
18040	4.17354	3.5058
18080	4.19803	3.10127
18120	4.57217	3.40533
18160	3.88089	3.26094
18200	4.07194	3.83435
18240	3.96794	3.46071
18280	3.63461	3.78873
18320	3.66553	3.88425
18360	3.69844	4.51644
18400	4.44268	3.87166
18440	4.35013	3.80391
18480	4.0304	4.1724
18520	4.66815	3.7347
18560	3.55893	4.20183
18600	4.74956	4.01695
18640	4.59984	3.68319
18680	4.60418	3.67339
18720	5.00856	3.75285
18760	4.90891	3.9918
18800	3.22875	3.98505
18840	4.49738	4.2362
18880	4.339	3.71526
18920	4.02522	3.84666
18960	3.78632	4.13815
19000	3.98097	4.05158
19040	4.85061	3.43172
19080	4.53618	4.39209
19120	3.87388	3.75529
19160	4.73227	3.4743
19200	4.20244	4.60365
19240	4.34548	3.67291
19280	5.01104	3.86744
19320	4.23471	4.07729
19360	3.6476	3.84764
19400	4.79201	3.241
19440	4.00413	4.31696
19480	4.16424	4.26288
19520	4.36127	4.01137
19560	3.90258	3.64368
19600	3.68273	3.90786
19640	4.75633	3.47256
19680	3.41551	3.46406
19720	3.85506	3.65744
19760	4.03482	4.46199
19800	4.51938	3.35021
19840	4.67702	4.5023
19880	3.76831	4.1086
19920	5.06631	3.57126
19960	4.44384	4.06026
20000	4.28559	4.35261
20040	3.88166	4.04185
20080	3.12847	3.45726
20120	4.39092	3.86712
20160	5.30612	3.57096
20200	4.88543	3.46284
20240	4.34177	3.6721
20280	4.17848	3.77305
20320	4.44959	3.60315
20360	4.16702	3.92133
20400	4.54317	4.08131
20440	4.21274	3.45924
20480	4.43313	3.36731
20520	4.52857	3.2458
20560	4.2287	3.62608
20600	4.30451	3.46256
20640	3.93838	3.39138
20680	3.982	3.58126
20720	4.60257	3.44034
20760	4.77395	3.38824
20800	3.77341	4.28885
20840	4.51112	3.40345
20880	4.84883	3.81401
20920	4.20028	3.58281
20960	4.12181	3.46602
21000	4.40267	3.49615
21040	5.14789	3.62124
21080	4.52017	3.3121
21120	5.0298	3.40381
21160	3.08542	3.87479
21200	3.29711	3.57037
21240	4.32392	3.43049
21280	4.19875	3.29158
21320	4.55739	3.9243
21360	2.99087	3.40612
21400	4.6911	3.76389
21440	4.2555	3.47797
21480	3.90148	3.16442
21520	4.45333	3.3153
21560	4.33614	3.53637
21600	4.01846	3.68498
21640	4.25648	4.00429
21680	3.87789	3.58072
21720	4.54601	3.41759
21760	4.04451	3.26363
21800	3.99038	4.081
21840	4.0043	3.70037
21880	4.33278	3.74979
21920	4.96768	3.44629
21960	3.89624	3.56673
22000	4.2059	3.41896
22040	4.23094	3.50218
22080	4.8322	3.42084
22120	4.55041	3.84739
22160	4.16083	3.66719
22200	4.49631	3.5821
22240	4.52611	3.77901
22280	4.63656	3.5359
22320	3.74027	3.29376
22360	4.17279	3.162
22400	4.08377	3.15517
22440	4.20007	3.08155
22480	3.57182	3.39337
22520	4.41486	3.90042
22560	4.61632	3.93583
22600	3.74997	3.51531
22640	4.03817	3.31128
22680	4.48168	3.44235
22720	4.53163	3.91572
22760	4.31617	4.01799
22800	3.9067	3.8857
22840	3.77476	3.63806
22880	4.53792	3.57995
22920	4.2112	3.25105
22960	4.34509	3.46538
23000	3.9738	3.43923
23040	4.2789	4.08011
23080	3.43624	3.72603
23120	4.28328	4.39874
23160	3.91056	4.55031
23200	4.2567	3.66049
23240	4.14082	3.76961
23280	4.67103	3.71319
23320	4.31264	3.89446
23360	4.14414	4.38246
23400	4.50108	4.08204
23440	4.29363	3.83279
23480	4.31609	4.41946
23520	3.89631	4.41984
23560	4.12373	3.99922
23600	3.94775	4.76068
23640	3.92491	4.38276
23680	3.76752	3.97075
23720	3.54845	4.43996
23760	3.81197	4.4428
23800	4.41576	4.14094
23840	4.05255	3.81461
23880	3.92931	3.45739
23920	4.47238	4.76965
23960	4.83844	3.31393
24000	4.6091	4.41413
24040	4.47373	3.46333
24080	3.74498	3.89602
24120	3.65678	3.22771
24160	4.22737	4.22121
24200	4.23469	3.81018
24240	4.54503	4.10319
24280	4.19741	4.43951
24320	4.26735	4.43917
24360	4.21724	4.88447
24400	4.03956	3.61697
24440	4.55538	3.90649
24480	4.38756	5.30535
24520	3.97037	4.30047
24560	4.59512	4.72234
24600	4.03247	4.45424
24640	3.91137	3.56734
24680	4.50215	3.90053
24720	4.18758	4.46527
24760	4.42771	4.03882
24800	4.20839	3.79929
24840	4.37524	4.27139
24880	4.3862	4.36333
24920	4.14064	3.46594
24960	4.95019	4.13352
25000	4.07349	3.41181
25040	4.36302	3.76978
25080	4.51275	4.27349
25120	4.56858	3.97245
25160	4.17367	4.24273
25200	3.98798	5.04011
25240	4.52407	4.0762
25280	4.05668	4.27012
25320	4.13126	3.79207
25360	4.25096	3.9732
25400	4.06608	3.56953
25440	4.28788	3.14241
25480	3.92353	3.47855
25520	4.13385	3.85075
25560	4.30081	3.64091
25600	4.84231	3.76918
25640	4.16315	4.08182
25680	5.10584	3.60479
25720	3.96253	4.49332
25760	4.09415	3.73667
25800	4.74334	4.03923
25840	4.32277	3.69865
25880	3.94374	4.66197
25920	4.27449	5.05673
25960	4.01839	4.01189
26000	3.81902	3.98725
26040	4.81041	3.72772
26080	4.65237	2.91295
26120	4.13621	3.36671
26160	4.04691	4.02975
26200	4.11	4.61746
26240	4.47729	3.67938
26280	3.65196	3.7962
26320	4.22132	3.63881
26360	5.14499	3.42672
26400	4.09099	3.44435
26440	4.43283	3.62757
26480	4.85456	4.16673
26520	4.05271	3.81921
26560	5.61513	3.47747
26600	4.51842	3.05499
26640	4.60783	3.16748
26680	4.34825	3.63678
26720	4.46613	3.55192
26760	4.77992	3.60685
26800	4.97306	3.24856
26840	4.75496	3.81896
26880	4.1756	3.62292
26920	4.41902	3.67877
26960	4.59217	3.59957
27000	4.18735	3.87987
27040	4.03217	3.56104
27080	4.51522	3.80618
27120	4.72419	3.59116
27160	3.88254	3.86679
27200	4.33262	3.61459
27240	4.58038	3.49954
27280	4.04424	3.68105
27320	3.76071	3.7565
27360	4.26618	3.67437
27400	3.92646	3.34784
27440	4.45802	3.45615
27480	3.23305	3.7559
27520	3.72078	4.16558
27560	4.75843	3.50394
27600	4.34337	3.33838
27640	4.96913	3.81611
27680	4.4458	3.39545
27720	3.9077	3.35446
27760	4.8677	3.64086
27800	3.9107	3.53289
27840	3.27752	3.84084
27880	4.97751	3.20077
27920	4.71872	3.87158
27960	5.02964	4.28551
28000	3.76971	3.94739
28040	4.24509	4.80602
28080	4.24123	3.32963
28120	4.55819	3.47232
28160	4.89364	4.06697
28200	5.10291	3.42969
28240	4.73637	3.23833
28280	4.64337	3.82175
28320	4.48863	3.30089
28360	5.3575	3.63665
28400	4.49877	3.62473
28440	4.84811	3.56873
28480	5.28918	3.68983
28520	5.2953	3.97102
28560	5.23123	3.84605
28600	4.6363	3.68887
28640	4.92027	3.70448
28680	4.70287	4.09879
28720	4.80628	4.09236
28760	4.74075	3.57486
28800	4.4102	3.53206
28840	3.78043	3.42967
28880	4.41224	3.82366
28920	4.42081	3.57264
28960	4.75888	3.64095
29000	4.18753	3.42288
29040	3.99612	4.16316
29080	4.30902	3.79508
29120	4.75679	4.12104
29160	4.77623	3.56297
29200	4.441	3.53824
29240	5.49959	3.62037
29280	4.77463	3.87845
29320	4.24805	3.11045
29360	4.42092	4.31269
29400	4.4439	3.59662
29440	4.29154	3.66734
29480	4.75936	4.07522
29520	4.35242	3.6677
29560	4.2616	3.68387
29600	4.38884	4.58416
29640	4.53358	4.30859
29680	4.54233	3.82867
29720	4.57484	4.01935
29760	4.54027	3.93005
29800	4.40553	3.31041
29840	4.43007	4.0385
29880	4.44687	3.02768
29920	3.82504	2.82431
29960	4.74549	2.99188
30000	4.47234	3.53448

[truncated: 35 more sheets: Fig. 6k, Fig. 7b, Fig. 7c, Fig. 7d, Fig. 7e, Fig. 7f, Fig. 7j, Fig. 7k, Supplementary Fig.1, Supplementary Fig.2, Supplementary Fig.3, Supplementary Fig.4, Supplementary Fig.5, Supplementary Fig.6, Supplementary Fig.7c, Supplementary Fig.10, Supplementary Fig.11, Supplementary Fig.14, Supplementary Fig.16, Supplementary Fig.17 …]
